# Supplementary material for: 4-Meth­oxy-3-(4-nitro­benz­yloxy)benzaldehyde
Source: Acta Crystallogr Sect E Struct Rep Online. 2011 May 11;67(Pt 6):o1377. doi: 10.1107/S1600536811016618 (PMC3120527; doi:10.1107/S1600536811016618)
Supplement: Supplementary file 2 [file e-67-o1377-Isup2.hkl]

# 
# h,k,l, Fc-squared, Fo-squared, sigma(Fo-squared) and status flag 
# 
data_I
_shelx_title ' R71007E in P2(1)/c' 
_shelx_refln_list_code          4 
_shelx_F_calc_maximum      168.23 
_exptl_crystal_F_000       600.00 
_reflns_d_resolution_high  0.7598 
 
loop_ 
 _symmetry_equiv_pos_as_xyz 
 'x, y, z' 
 '-x, y+1/2, -z+1/2' 
 '-x, -y, -z' 
 'x, -y-1/2, z-1/2' 
 
_cell_length_a     6.8526 
_cell_length_b    11.9944 
_cell_length_c    16.4050 
_cell_angle_alpha  90.000 
_cell_angle_beta   98.284 
_cell_angle_gamma  90.000 
 
_shelx_F_squared_multiplier     1.000 
 
loop_ 
 _refln_index_h 
 _refln_index_k 
 _refln_index_l 
 _refln_F_squared_calc 
 _refln_F_squared_meas 
 _refln_F_squared_sigma 
 _refln_observed_status 
   1   0   0       49.87       35.80      2.30 o 
   3   0   0      345.46      318.13      6.63 o 
   4   0   0      365.62      312.86     16.49 o 
   5   0   0        1.43        3.72      4.75 o 
   6   0   0       36.66       59.08     15.82 o 
   7   0   0      221.99      207.78     14.28 o 
   8   0   0      103.38       99.34     12.96 o 
   1   1   0      294.46      262.36      3.92 o 
   2   1   0    16372.92    15569.05     92.00 o 
   3   1   0      494.32      457.90      5.25 o 
   4   1   0     1731.62     1850.77     22.26 o 
   5   1   0       57.06       50.61      6.53 o 
   6   1   0       52.85       59.62      5.07 o 
   7   1   0       39.86       36.15      5.36 o 
   8   1   0       19.51       12.68      3.81 o 
   0   2   0     1241.55     1181.53     13.23 o 
   1   2   0     1000.24      943.65      4.37 o 
   2   2   0     1469.01     1442.33     10.35 o 
   3   2   0      177.36      167.92      4.55 o 
   4   2   0      154.88      133.36      7.04 o 
   5   2   0      130.39      129.47      4.75 o 
   6   2   0        1.39        2.88      1.97 o 
   7   2   0        7.77       13.00      2.73 o 
   8   2   0       36.93       34.90      8.70 o 
   1   3   0      327.39      259.75      4.73 o 
   2   3   0       55.17       55.23      3.36 o 
   3   3   0      210.53      224.59      5.17 o 
   4   3   0       23.85       26.76      3.29 o 
   5   3   0       51.72       63.25      3.45 o 
   6   3   0        0.17        7.72      2.70 o 
   7   3   0        1.09        4.21      2.46 o 
   8   3   0        0.00        1.01      4.12 o 
   0   4   0      617.67      577.99     11.48 o 
   1   4   0       98.83      107.15      1.90 o 
   2   4   0      501.77      526.77      3.69 o 
   3   4   0        0.94        2.19      1.67 o 
   4   4   0      245.46      262.35      5.94 o 
   5   4   0      107.83      104.35      4.72 o 
   6   4   0       59.15       65.37      4.97 o 
   7   4   0       27.57       36.67      4.68 o 
   8   4   0        0.15        8.76      3.75 o 
   1   5   0      106.19      106.44      2.13 o 
   2   5   0       93.66       99.55      3.40 o 
   3   5   0        0.84        1.77      0.76 o 
   4   5   0       11.77       14.00      2.84 o 
   5   5   0        5.49        4.83      1.48 o 
   6   5   0        3.37        4.36      3.34 o 
   7   5   0        1.65       11.79      5.18 o 
   8   5   0        4.30        5.70      4.56 o 
   0   6   0     1047.52     1178.30     25.83 o 
   1   6   0       67.80       64.29      2.88 o 
   2   6   0     1455.07     1521.85     13.80 o 
   3   6   0      292.14      307.70      9.27 o 
   4   6   0      818.10      828.21      9.63 o 
   5   6   0       37.25       41.62      5.99 o 
   6   6   0      146.42      163.69     11.08 o 
   7   6   0       16.39       22.57      8.07 o 
   8   6   0       55.77       67.71      8.08 o 
   1   7   0     2643.53     2835.10     21.44 o 
   2   7   0       55.41       65.61      3.69 o 
   3   7   0       18.51       20.00      2.38 o 
   4   7   0       15.44       15.92      4.69 o 
   5   7   0      274.03      274.02     10.36 o 
   6   7   0       57.36       67.83     12.68 o 
   7   7   0       22.51       20.84      7.99 o 
   0   8   0        6.40       10.54      2.68 o 
   1   8   0      193.60      188.10      7.43 o 
   2   8   0      125.67      134.92      5.50 o 
   3   8   0       37.35       46.41      5.30 o 
   4   8   0       98.18       99.06      8.39 o 
   5   8   0      195.82      210.88     11.72 o 
   6   8   0        4.31        9.91      3.63 o 
   7   8   0      131.78      123.84     19.62 o 
   1   9   0       26.02       30.06      3.48 o 
   2   9   0        0.27        4.17      2.43 o 
   3   9   0        1.87        3.90      3.81 o 
   4   9   0       38.92       40.18      5.29 o 
   5   9   0        1.91        6.51      4.45 o 
   6   9   0       15.10       13.85      5.54 o 
   7   9   0       56.28       35.39      8.72 o 
   0  10   0      189.37      219.91      7.18 o 
   1  10   0        5.05        5.52      1.99 o 
   2  10   0        4.56        5.87      2.85 o 
   3  10   0       86.48       80.44      5.94 o 
   4  10   0       28.86       32.48      5.75 o 
   5  10   0       47.69       57.32     16.09 o 
   6  10   0       32.38       36.00      7.81 o 
   1  11   0      117.19      105.91      5.68 o 
   2  11   0       44.03       34.95      5.01 o 
   3  11   0       10.18       12.02      3.51 o 
   4  11   0       80.28       81.56      6.62 o 
   5  11   0       13.16        8.62      3.42 o 
   6  11   0       11.15       14.93      4.72 o 
   0  12   0       39.58       51.74     12.16 o 
   1  12   0      129.51      121.88      8.65 o 
   2  12   0        1.74        4.43      2.58 o 
   3  12   0       38.25       32.18      5.26 o 
   4  12   0        0.05        8.91      4.51 o 
   5  12   0      173.34      166.93     15.09 o 
   1  13   0        4.53       10.28      7.24 o 
   2  13   0        7.69       14.76      4.08 o 
   3  13   0      108.58       99.71      9.48 o 
   4  13   0       12.85       14.99      7.09 o 
   5  13   0       51.28       38.54      8.12 o 
   0  14   0       83.21       78.35     13.73 o 
   1  14   0       10.23       14.63      7.02 o 
   2  14   0        8.77       16.19      6.97 o 
   3  14   0        5.00        4.81      2.34 o 
   4  14   0        1.21        4.96      5.09 o 
   1  15   0        1.18        7.18      5.29 o 
   2  15   0        0.58       12.45      6.64 o 
  -8   1   1       27.90       24.27      4.36 o 
  -7   1   1        6.77        4.64      2.67 o 
  -6   1   1        1.32        3.66      2.19 o 
  -5   1   1       73.58       79.61      5.43 o 
  -4   1   1     4076.56     4440.36     39.81 o 
  -3   1   1      407.42      355.81      7.55 o 
  -2   1   1    28300.23    27948.65    759.51 o 
  -1   1   1      106.53      138.15      2.96 o 
   0   1   1     2513.54     2158.73      6.25 o 
   1   1   1       13.06       16.33      0.79 o 
   2   1   1      952.78      893.21      9.88 o 
   3   1   1       93.99      104.10      6.00 o 
   4   1   1      169.95      160.92      4.42 o 
   5   1   1      304.21      301.61      7.91 o 
   6   1   1      101.59      112.34     10.04 o 
   7   1   1      176.15      175.53      9.65 o 
   8   1   1       16.19       20.71      3.37 o 
  -8   2   1        6.59        8.69      2.53 o 
  -7   2   1        8.27        5.24      2.41 o 
  -6   2   1      447.56      462.14     11.24 o 
  -5   2   1       88.09       89.41      5.41 o 
  -4   2   1     1686.25     1742.12     40.22 o 
  -3   2   1      100.20      100.65      3.46 o 
  -2   2   1      223.98      218.40      4.39 o 
  -1   2   1     1595.42     1546.58      5.66 o 
   0   2   1    10174.31     9460.96     27.23 o 
   1   2   1     2314.54     2167.90      7.82 o 
   2   2   1     1511.10     1467.24     14.89 o 
   3   2   1        0.29        3.35      1.34 o 
   4   2   1        2.69        5.98      1.90 o 
   5   2   1        6.54        7.90      3.18 o 
   6   2   1        0.19        5.32      3.62 o 
   7   2   1       18.94       29.77      4.18 o 
   8   2   1        8.99       10.34      2.78 o 
  -8   3   1        1.59        8.29      5.43 o 
  -7   3   1        1.20        4.64      2.35 o 
  -6   3   1       17.61       15.94      3.84 o 
  -5   3   1        3.55        3.78      1.29 o 
  -4   3   1        9.63       11.13      2.43 o 
  -3   3   1      545.27      532.17      7.49 o 
  -2   3   1      627.97      570.53     11.16 o 
  -1   3   1     2681.13     2534.28     15.57 o 
   0   3   1      929.69      872.91     16.28 o 
   1   3   1       38.12       27.74      2.51 o 
   2   3   1      220.64      194.71      3.42 o 
   3   3   1      230.07      220.25      5.19 o 
   4   3   1       24.04       24.22      2.99 o 
   5   3   1        0.27        2.14      2.17 o 
   6   3   1      108.30      123.37      4.61 o 
   7   3   1        0.30        0.84      1.78 o 
   8   3   1       65.56       68.15      8.48 o 
  -8   4   1        6.72       16.98      4.81 o 
  -7   4   1        8.94       12.45      3.55 o 
  -6   4   1        4.36        3.94      1.95 o 
  -5   4   1      350.51      350.64      7.12 o 
  -4   4   1      150.56      150.87      6.63 o 
  -3   4   1     1258.93     1247.98     12.82 o 
  -2   4   1        3.17        3.54      1.52 o 
  -1   4   1      553.21      560.27      4.92 o 
   0   4   1      994.87      917.17      5.03 o 
   1   4   1       38.05       54.66      3.10 o 
   2   4   1      329.84      358.57      6.17 o 
   3   4   1       29.51       20.98      2.41 o 
   4   4   1        3.69        7.25      2.09 o 
   5   4   1        0.03        2.57      2.96 o 
   6   4   1        4.09        4.99      2.58 o 
   7   4   1        1.27        0.03      3.07 o 
   8   4   1       34.21       31.43      7.97 o 
  -8   5   1       11.75       17.96      5.95 o 
  -7   5   1       52.18       57.38      8.22 o 
  -6   5   1       63.29       57.93      5.48 o 
  -5   5   1       59.16       56.21      3.82 o 
  -4   5   1      495.71      482.11      8.11 o 
  -3   5   1        0.00        1.83      1.80 o 
  -2   5   1      962.96     1020.79      9.30 o 
  -1   5   1      148.22      156.63      4.53 o 
   0   5   1       90.90      106.07      2.45 o 
   1   5   1     3164.71     3369.88     27.51 o 
   2   5   1        0.80        1.29      1.99 o 
   3   5   1     1498.55     1549.76      9.51 o 
   4   5   1      105.71      100.00      5.10 o 
   5   5   1        0.85        1.62      1.51 o 
   6   5   1       76.88       89.16      6.44 o 
   7   5   1      107.46      108.04      8.06 o 
   8   5   1        0.37        2.23      3.44 o 
  -8   6   1        5.09        6.95      5.51 o 
  -7   6   1        0.05        4.05      4.99 o 
  -6   6   1       22.96       13.06      5.77 o 
  -5   6   1      283.43      287.88      9.58 o 
  -4   6   1      127.71      122.12      5.99 o 
  -3   6   1     1564.15     1708.61     14.75 o 
  -2   6   1      148.34      141.21      2.62 o 
  -1   6   1     2270.74     2428.97     19.72 o 
   0   6   1      796.67      855.63      8.30 o 
   1   6   1      615.65      671.03      6.83 o 
   2   6   1       44.11       48.76      5.46 o 
   3   6   1       12.43       10.90      1.77 o 
   4   6   1       45.20       46.14      2.83 o 
   5   6   1        0.03        6.45      2.34 o 
   6   6   1       37.48       40.18      9.93 o 
   7   6   1        6.52       12.88      8.08 o 
   8   6   1        1.67        2.89      5.58 o 
  -8   7   1      116.81      111.28     15.54 o 
  -7   7   1       71.56       78.00      9.66 o 
  -6   7   1      212.54      208.84      9.16 o 
  -5   7   1       75.66       82.59      6.70 o 
  -4   7   1        3.53        5.64      1.50 o 
  -3   7   1      124.37      130.99      8.14 o 
  -2   7   1      103.07      100.50      2.06 o 
  -1   7   1      260.15      276.22      4.03 o 
   0   7   1      790.98      834.36      7.23 o 
   1   7   1        1.11        2.47      2.21 o 
   2   7   1     1041.39     1079.90     15.72 o 
   3   7   1       71.87       47.77      7.99 o 
   4   7   1       41.11       55.79      6.59 o 
   5   7   1       45.52       40.00      6.58 o 
   6   7   1       52.52       48.59     10.81 o 
   7   7   1        1.23        5.07      4.44 o 
  -7   8   1       45.50       35.86      8.95 o 
  -6   8   1        6.79       18.18      4.52 o 
  -5   8   1       17.94       27.63      5.74 o 
  -4   8   1        4.62        6.37      2.81 o 
  -3   8   1       46.12       44.19      4.16 o 
  -2   8   1       71.10       74.89      3.57 o 
  -1   8   1       42.64       40.32      2.85 o 
   0   8   1       50.00       59.36      2.88 o 
   1   8   1      719.54      770.00     10.06 o 
   2   8   1       32.85       38.57      4.94 o 
   3   8   1      210.85      206.33      8.08 o 
   4   8   1      382.07      367.28     12.67 o 
   5   8   1       68.01       82.04     14.83 o 
   6   8   1      415.40      439.13     14.70 o 
   7   8   1       78.09       83.78     18.58 o 
  -7   9   1        7.95       12.57      6.02 o 
  -6   9   1        3.03       14.90      4.22 o 
  -5   9   1       48.17       46.29      6.31 o 
  -4   9   1        0.59        2.66      2.84 o 
  -3   9   1      161.54      179.36      7.38 o 
  -2   9   1       37.32       34.63      3.29 o 
  -1   9   1        0.42        0.99      1.04 o 
   0   9   1      723.56      727.16      7.97 o 
   1   9   1        6.72        6.03      2.18 o 
   2   9   1      151.39      151.71      9.60 o 
   3   9   1       19.83       22.06      3.99 o 
   4   9   1       71.75       81.35      6.95 o 
   5   9   1        0.46        0.56      4.21 o 
   6   9   1        5.14        3.35      4.23 o 
   7   9   1       10.50       15.57      6.79 o 
  -6  10   1        5.80        7.98      5.66 o 
  -5  10   1        2.06        3.87      3.77 o 
  -4  10   1        7.23       11.58      4.83 o 
  -3  10   1      216.45      223.41      9.94 o 
  -2  10   1        4.44        3.47      2.00 o 
  -1  10   1      216.32      243.87      8.43 o 
   0  10   1        6.91        6.23      1.53 o 
   1  10   1        1.18        2.92      2.37 o 
   2  10   1       36.70       28.68      5.65 o 
   3  10   1       10.85        9.40      2.63 o 
   4  10   1       51.84       50.61      8.09 o 
   5  10   1       33.59       37.59      6.90 o 
   6  10   1       61.53       42.19     20.65 o 
  -6  11   1        4.56        3.91      3.78 o 
  -5  11   1        2.38        3.06      4.34 o 
  -4  11   1        7.57        4.71      2.27 o 
  -3  11   1       12.42       14.20      4.03 o 
  -2  11   1        2.03        7.13      3.01 o 
  -1  11   1      132.80      128.17      5.29 o 
   0  11   1       16.83       14.42      4.28 o 
   1  11   1        9.26        7.11      2.61 o 
   2  11   1       35.41       32.95      4.16 o 
   3  11   1      426.78      402.52     14.74 o 
   4  11   1      143.00      150.26      7.39 o 
   5  11   1      127.32      154.20     11.41 o 
   6  11   1       16.55       16.35      8.85 o 
  -5  12   1       20.14       15.32      4.33 o 
  -4  12   1       22.36       13.56      3.59 o 
  -3  12   1       30.48       24.06      4.95 o 
  -2  12   1       74.37       61.19      4.86 o 
  -1  12   1       94.32       88.00      6.43 o 
   0  12   1      234.57      198.64     14.72 o 
   1  12   1      126.03      101.04      8.10 o 
   2  12   1       26.71       24.46      3.68 o 
   3  12   1        3.27        6.71      2.69 o 
   4  12   1        2.18       11.02      3.88 o 
   5  12   1       22.06       20.44      6.68 o 
  -5  13   1        4.53        4.32      2.33 o 
  -4  13   1       80.26       60.91     17.98 o 
  -3  13   1        0.09        3.43      2.04 o 
  -2  13   1      286.26      251.76     13.52 o 
  -1  13   1       55.24       38.84     15.06 o 
   0  13   1       15.93       21.35      9.80 o 
   1  13   1        0.97        7.39      5.79 o 
   2  13   1       30.18       22.89      4.55 o 
   3  13   1       41.28       35.60      7.14 o 
   4  13   1       11.48        9.42      5.17 o 
  -4  14   1       26.58       15.53     12.12 o 
  -3  14   1        2.87        5.26      3.89 o 
  -2  14   1        0.30       10.23      5.34 o 
  -1  14   1       10.36       13.07      7.12 o 
   0  14   1       38.55       41.53     10.76 o 
   1  14   1       16.43       20.45      6.48 o 
   2  14   1      103.93       96.26     16.88 o 
   3  14   1        0.12        7.54      5.24 o 
   4  14   1      137.04      136.40     17.94 o 
  -2  15   1       59.20       74.71     23.27 o 
  -1  15   1       47.44       54.77     17.27 o 
   0  15   1       28.31       29.05      7.99 o 
   1  15   1       23.00       47.43     12.83 o 
   2  15   1        1.95       10.54     12.77 o 
  -9   0   2       26.46       20.44      5.79 o 
  -8   0   2      150.75      132.27      7.81 o 
  -7   0   2       17.80       17.87     11.87 o 
  -6   0   2     6521.47     6743.59     75.00 o 
  -5   0   2       65.86       66.82      9.79 o 
  -4   0   2    18899.47    19293.37     83.46 o 
  -3   0   2     1053.24     1029.02     40.98 o 
  -2   0   2      639.11      592.20     10.34 o 
  -1   0   2     1090.06      945.30      6.53 o 
   0   0   2     1592.40     1489.80     14.02 o 
   1   0   2      722.28      655.15      6.28 o 
   3   0   2      471.09      438.74     13.03 o 
   4   0   2     1183.87     1240.86     24.84 o 
   5   0   2       27.75       26.09      8.00 o 
   6   0   2        3.29        3.60      2.79 o 
   7   0   2        8.21        6.81      4.25 o 
   8   0   2       13.85       12.53      7.74 o 
  -8   1   2      171.53      165.46      8.14 o 
  -7   1   2        0.03        4.02      3.05 o 
  -6   1   2        5.21        6.68      2.11 o 
  -5   1   2        8.43        9.12      2.44 o 
  -4   1   2     9217.29     9824.63     46.87 o 
  -3   1   2      179.83      174.93      4.47 o 
  -1   1   2     1636.39     1583.91     15.41 o 
   0   1   2     4800.10     4310.50     28.27 o 
   1   1   2      137.00      140.88      6.18 o 
   2   1   2      704.43      665.81      5.52 o 
   3   1   2      561.14      570.26      7.88 o 
   4   1   2      191.01      198.35      4.69 o 
   5   1   2       61.48       61.05      6.41 o 
   6   1   2      255.67      265.21      7.70 o 
   7   1   2        0.05        3.80      1.98 o 
   8   1   2       27.13       18.09      4.51 o 
  -8   2   2       86.74       84.69      7.06 o 
  -7   2   2       51.59       67.05      5.67 o 
  -6   2   2      108.56      100.66      6.49 o 
  -5   2   2        4.50        6.96      2.59 o 
  -4   2   2        6.07        9.23      2.50 o 
  -3   2   2      758.03      709.85      9.54 o 
  -2   2   2     1070.54     1090.77     16.46 o 
  -1   2   2      853.80      822.72      6.19 o 
   0   2   2     4001.44     3656.49     27.98 o 
   1   2   2     2389.78     2153.31     22.94 o 
   2   2   2       22.52       21.24      1.79 o 
   3   2   2      600.91      555.89     10.82 o 
   4   2   2      791.77      775.34      8.98 o 
   5   2   2      579.76      574.63      9.35 o 
   6   2   2       24.84       23.54      3.04 o 
   7   2   2       28.61       28.09      4.06 o 
   8   2   2       88.21       76.03     11.40 o 
  -8   3   2      126.32      114.95      9.24 o 
  -7   3   2        7.77        5.70      2.31 o 
  -6   3   2      484.03      470.20     16.76 o 
  -5   3   2       20.70       18.88      4.23 o 
  -4   3   2      328.53      350.24      6.76 o 
  -3   3   2        9.03       12.52      2.26 o 
  -2   3   2       31.26       33.02      3.25 o 
  -1   3   2      466.21      433.28      4.41 o 
   0   3   2      223.56      188.37      3.85 o 
   1   3   2       13.25        8.01      0.87 o 
   2   3   2       70.91       70.98      2.85 o 
   3   3   2       11.24       13.54      2.11 o 
   4   3   2       16.96       18.82      3.10 o 
   5   3   2      211.11      212.73      7.21 o 
   6   3   2       58.43       55.95      4.69 o 
   7   3   2       85.56       82.27      6.06 o 
   8   3   2        2.79        3.28      3.02 o 
  -8   4   2        0.30        2.14      3.40 o 
  -7   4   2       89.06       87.85      4.55 o 
  -6   4   2       12.79       16.49      3.62 o 
  -5   4   2      180.57      194.42      7.48 o 
  -4   4   2      227.98      220.35      6.17 o 
  -3   4   2        3.41        4.36      1.52 o 
  -2   4   2      333.66      356.35      7.47 o 
  -1   4   2     2075.49     2042.41     10.97 o 
   0   4   2        0.46        3.04      0.99 o 
   1   4   2      869.27      828.05      6.88 o 
   2   4   2        5.79        4.34      0.58 o 
   3   4   2       82.01       78.51      2.27 o 
   4   4   2        2.71        5.27      1.82 o 
   5   4   2       14.80       16.38      3.63 o 
   6   4   2        0.11        1.70      1.53 o 
   7   4   2        5.94        7.19      3.10 o 
   8   4   2        6.27        3.60      4.46 o 
  -8   5   2       41.14       52.72     18.09 o 
  -7   5   2        6.56       15.96      4.15 o 
  -6   5   2       48.73       47.42      6.71 o 
  -5   5   2        4.05        4.50      1.61 o 
  -4   5   2       37.48       37.14      2.71 o 
  -3   5   2       59.89       61.36      2.59 o 
  -2   5   2      600.96      580.80      8.55 o 
  -1   5   2      175.73      173.20      3.83 o 
   0   5   2     2250.11     2413.44     16.25 o 
   1   5   2      104.39       99.75      2.70 o 
   2   5   2      386.83      418.33      6.09 o 
   3   5   2      381.55      377.17      3.47 o 
   4   5   2        7.67        5.11      3.53 o 
   5   5   2      135.29      131.66      4.63 o 
   6   5   2        0.01        4.98      2.66 o 
   7   5   2       97.54       85.99     12.83 o 
   8   5   2       40.37       31.52      8.74 o 
  -8   6   2       86.25       99.15     10.38 o 
  -7   6   2      133.24      148.36     21.51 o 
  -6   6   2       51.90       45.17      4.03 o 
  -5   6   2        1.40        2.38      1.33 o 
  -4   6   2       83.97       82.08      4.79 o 
  -3   6   2      593.39      657.14      9.14 o 
  -2   6   2     1625.21     1763.68     17.98 o 
  -1   6   2     1585.03     1830.91     27.53 o 
   0   6   2     2311.32     2460.14     23.68 o 
   1   6   2       46.00       54.03      2.94 o 
   2   6   2      174.30      145.66     12.46 o 
   3   6   2      135.68      133.37      5.25 o 
   4   6   2       77.79       72.42      3.97 o 
   5   6   2        4.80        6.38      2.87 o 
   6   6   2       36.41       34.58     11.17 o 
   7   6   2        0.03       13.04      6.21 o 
   8   6   2        0.66        7.34      8.36 o 
  -8   7   2        0.35        1.97      6.34 o 
  -7   7   2        9.23       15.42      9.68 o 
  -6   7   2       16.31       19.60      5.63 o 
  -5   7   2      516.49      551.67     15.36 o 
  -4   7   2      145.68      135.50      4.61 o 
  -3   7   2      311.06      325.78      5.43 o 
  -2   7   2       94.29      102.22      3.31 o 
  -1   7   2       63.54       70.72      3.36 o 
   0   7   2       19.36       23.29      2.45 o 
   1   7   2        0.08        2.14      1.21 o 
   2   7   2      276.43      259.59      8.24 o 
   3   7   2       93.28       88.93      8.67 o 
   4   7   2      382.27      393.24     14.35 o 
   5   7   2       11.29       13.73      6.63 o 
   6   7   2      111.99      125.73     26.44 o 
   7   7   2        0.04        2.78      3.78 o 
  -7   8   2       27.46       21.15      5.64 o 
  -6   8   2        8.82       18.21      5.17 o 
  -5   8   2       10.01       11.93      3.85 o 
  -4   8   2      118.48      117.23      5.18 o 
  -3   8   2      632.15      678.21     17.52 o 
  -2   8   2      498.54      513.79     10.14 o 
  -1   8   2       18.94       25.79      2.40 o 
   0   8   2       26.12       32.54      2.44 o 
   1   8   2      734.60      736.61     11.76 o 
   2   8   2        9.91       10.11      2.99 o 
   3   8   2      164.54      184.51     10.89 o 
   4   8   2      328.64      366.02     12.78 o 
   5   8   2       12.01       18.46      6.22 o 
   6   8   2      438.26      452.88     61.70 o 
   7   8   2       63.07       59.51     21.46 o 
  -7   9   2       11.71       17.53      9.60 o 
  -6   9   2        0.01        2.98      4.03 o 
  -5   9   2        5.02       11.37      4.33 o 
  -4   9   2       32.82       32.88      3.46 o 
  -3   9   2        1.79        5.78      2.76 o 
  -2   9   2       59.17       69.64      7.04 o 
  -1   9   2       78.28       83.26      4.03 o 
   0   9   2       22.66       19.45      2.23 o 
   1   9   2       24.83       22.80      3.44 o 
   2   9   2        3.84        5.95      3.06 o 
   3   9   2      293.29      315.90     11.84 o 
   4   9   2       32.21       34.32      7.70 o 
   5   9   2      325.30      341.69     16.78 o 
   6   9   2        0.00        8.42      4.59 o 
   7   9   2        0.13        4.94      5.75 o 
  -6  10   2        8.73        7.98      4.59 o 
  -5  10   2        0.80        4.21      2.11 o 
  -4  10   2        7.58        8.73      3.10 o 
  -3  10   2        9.84       10.66      3.10 o 
  -2  10   2       98.76      110.42      4.99 o 
  -1  10   2       22.57       21.17      2.73 o 
   0  10   2       77.55       65.11      7.29 o 
   1  10   2       33.63       36.12      4.26 o 
   2  10   2      597.29      549.56     16.29 o 
   3  10   2       48.75       47.24      8.84 o 
   4  10   2        1.70        5.17      2.67 o 
   5  10   2      456.25      476.91     13.03 o 
   6  10   2       54.32       70.15     10.77 o 
  -6  11   2        1.29        5.12      4.50 o 
  -5  11   2      165.65      174.09     18.71 o 
  -4  11   2        0.29        5.36      3.62 o 
  -3  11   2       41.70       40.60      6.41 o 
  -2  11   2        1.38        4.68      2.98 o 
  -1  11   2       78.32       69.83      7.25 o 
   0  11   2       25.22       19.79      2.94 o 
   1  11   2        0.21        2.69      1.96 o 
   2  11   2        7.57        9.62      3.04 o 
   3  11   2      215.66      225.95      9.88 o 
   4  11   2        6.49        5.40      2.41 o 
   5  11   2      117.81      130.63     12.19 o 
   6  11   2        6.41        9.88      6.75 o 
  -5  12   2        0.33        2.81      2.69 o 
  -4  12   2       22.60       26.59      5.79 o 
  -3  12   2      107.40      112.73     10.22 o 
  -2  12   2        4.14        2.50      4.91 o 
  -1  12   2       67.04       55.71     11.48 o 
   0  12   2        7.60       13.91      6.33 o 
   1  12   2      508.60      480.58     21.58 o 
   2  12   2       20.97       24.42      3.79 o 
   3  12   2       46.41       35.50      5.29 o 
   4  12   2       67.85       74.40      9.27 o 
   5  12   2        6.65        9.98      5.24 o 
  -5  13   2       10.04        8.53      3.92 o 
  -4  13   2        2.66        2.51      4.27 o 
  -3  13   2       69.65       70.16      6.48 o 
  -2  13   2        2.10        4.81      4.43 o 
  -1  13   2      112.39       86.90     14.64 o 
   0  13   2       61.74       66.57     20.08 o 
   1  13   2        0.08        8.18      6.15 o 
   2  13   2       62.95       48.97      7.43 o 
   3  13   2       40.97       31.70      6.21 o 
   4  13   2        5.28        9.70      4.03 o 
  -4  14   2       75.42       59.05     21.93 o 
  -3  14   2        5.78        7.03      5.37 o 
  -2  14   2        4.69       16.97      7.22 o 
  -1  14   2        1.43        8.55      5.67 o 
   0  14   2        3.94        7.08      5.76 o 
   1  14   2        0.48        2.24      5.85 o 
   2  14   2       75.22       62.63     22.72 o 
   3  14   2        0.02        6.20      4.93 o 
  -2  15   2        1.95       13.41      6.45 o 
  -1  15   2        0.59       10.19     13.51 o 
   0  15   2        0.30        6.07      5.86 o 
   1  15   2        3.04        5.36     11.94 o 
   2  15   2        8.75        3.71      6.63 o 
  -8   1   3      685.99      639.93     15.79 o 
  -7   1   3        9.43        9.39      3.46 o 
  -6   1   3     1493.43     1577.92     60.39 o 
  -5   1   3       78.97       84.58     10.00 o 
  -4   1   3      264.61      277.01      6.59 o 
  -3   1   3      895.45      919.68     13.07 o 
  -2   1   3      660.09      616.03      8.91 o 
  -1   1   3     1163.40     1181.52     12.79 o 
   0   1   3      666.28      666.09      5.89 o 
   1   1   3     2602.30     2364.27     10.98 o 
   2   1   3      504.09      461.85      5.01 o 
   3   1   3      558.89      535.22      8.38 o 
   4   1   3        2.82        6.13      2.83 o 
   5   1   3       37.76       41.95      3.86 o 
   6   1   3       92.12       91.08      4.31 o 
   7   1   3       35.01       25.84      7.38 o 
   8   1   3        2.64        5.80      3.11 o 
  -8   2   3        0.01        7.05      3.00 o 
  -7   2   3       34.97       29.81      7.57 o 
  -6   2   3      617.31      611.52     14.73 o 
  -5   2   3       88.20       84.10      6.06 o 
  -4   2   3      801.16      893.74     10.22 o 
  -3   2   3        6.23       11.25      1.70 o 
  -2   2   3       40.74       25.69      3.86 o 
  -1   2   3      405.64      381.09      7.49 o 
   0   2   3       20.78       28.60      3.53 o 
   1   2   3      831.18      776.79     10.61 o 
   2   2   3     1291.33     1232.48      7.98 o 
   3   2   3      390.83      408.42     12.96 o 
   4   2   3      352.19      344.03      6.73 o 
   5   2   3      152.17      161.90      9.35 o 
   6   2   3      143.69      155.50      6.51 o 
   7   2   3       35.05       32.19      5.20 o 
   8   2   3       56.60       36.04      8.16 o 
  -8   3   3       20.85       18.14      4.74 o 
  -7   3   3      294.32      311.69      9.21 o 
  -6   3   3       27.76       28.26      6.90 o 
  -5   3   3      255.33      276.65      6.48 o 
  -4   3   3      144.51      152.73      9.38 o 
  -3   3   3       62.30       59.56      3.11 o 
  -2   3   3      257.92      257.13      7.77 o 
  -1   3   3       19.80       21.54      1.51 o 
   0   3   3       31.33       41.42      2.72 o 
   1   3   3      780.42      773.61      6.77 o 
   2   3   3      180.24      179.16      4.28 o 
   3   3   3       11.80       14.52      1.80 o 
   4   3   3        0.17        4.14      1.61 o 
   5   3   3        3.30        4.08      1.54 o 
   6   3   3       79.50       77.28      4.98 o 
   7   3   3      135.77      131.03      8.28 o 
   8   3   3        6.41        6.52      3.23 o 
  -8   4   3        8.82       10.74      3.85 o 
  -7   4   3        6.55        4.79      2.23 o 
  -6   4   3       33.29       33.94      5.78 o 
  -5   4   3       50.01       56.38      4.39 o 
  -4   4   3      409.72      422.08      8.61 o 
  -3   4   3      105.50      124.09      4.09 o 
  -2   4   3      153.25      172.27      4.84 o 
  -1   4   3      104.16      128.82      4.51 o 
   0   4   3       43.68       59.11      2.35 o 
   1   4   3       10.34       12.96      1.75 o 
   2   4   3        7.85        8.63      0.96 o 
   3   4   3      140.56      136.59      6.72 o 
   4   4   3       70.54       79.74      3.90 o 
   5   4   3      318.11      310.52      8.17 o 
   6   4   3        2.61        5.22      4.03 o 
   7   4   3      189.00      154.91     10.13 o 
   8   4   3       40.71       38.16     10.99 o 
  -8   5   3       63.24       61.88     10.11 o 
  -7   5   3      126.60      133.19     13.74 o 
  -6   5   3      106.10      104.59      4.20 o 
  -5   5   3      659.70      691.61     18.36 o 
  -4   5   3       14.74       14.95      2.47 o 
  -3   5   3     1813.90     1938.46     14.78 o 
  -2   5   3        0.60        2.06      1.38 o 
  -1   5   3      726.95      761.52      7.76 o 
   0   5   3      186.10      191.66      4.91 o 
   1   5   3       48.36       46.36      1.83 o 
   2   5   3      308.66      331.31      4.42 o 
   3   5   3        0.06        0.14      1.70 o 
   4   5   3       72.37       64.75      7.43 o 
   5   5   3        5.26        4.82      1.51 o 
   6   5   3       96.96       98.90      6.67 o 
   7   5   3       19.78       20.89      6.57 o 
   8   5   3       28.87       23.00     11.79 o 
  -8   6   3        5.01        9.67      6.63 o 
  -7   6   3      177.71      173.82     10.78 o 
  -6   6   3      140.03      140.55     11.27 o 
  -5   6   3      193.99      204.25      7.74 o 
  -4   6   3        0.02        1.99      1.52 o 
  -3   6   3        7.14        7.54      1.96 o 
  -2   6   3      886.50      961.91     10.66 o 
  -1   6   3      201.79      231.33      4.85 o 
   0   6   3        0.03        4.81      1.43 o 
   1   6   3       76.66       90.69      2.87 o 
   2   6   3      760.79      748.52     11.18 o 
   3   6   3      142.40      151.77      5.15 o 
   4   6   3        1.92        3.48      2.04 o 
   5   6   3       59.30       53.21     11.04 o 
   6   6   3      130.17      136.62     14.45 o 
   7   6   3        2.72        6.76      5.06 o 
  -8   7   3        4.55        5.69      4.88 o 
  -7   7   3      148.14      121.36      9.32 o 
  -6   7   3       75.58       93.34      9.24 o 
  -5   7   3      288.50      299.19     10.14 o 
  -4   7   3      560.97      543.77     11.09 o 
  -3   7   3      133.05      130.88      3.56 o 
  -2   7   3      103.68      111.33      5.18 o 
  -1   7   3        7.28       12.52      2.60 o 
   0   7   3      253.20      253.16      4.73 o 
   1   7   3       16.36       15.48      1.83 o 
   2   7   3       46.24       53.08      7.64 o 
   3   7   3        4.78        3.22      2.19 o 
   4   7   3      203.97      214.45     10.86 o 
   5   7   3       17.66       24.59      8.49 o 
   6   7   3        6.18        8.47      5.75 o 
   7   7   3       13.29       10.60      6.40 o 
  -7   8   3       64.40       64.46     13.84 o 
  -6   8   3        6.31        3.91      4.74 o 
  -5   8   3       84.75       68.76     12.12 o 
  -4   8   3       28.98       28.98      3.20 o 
  -3   8   3        8.40        9.65      1.79 o 
  -2   8   3       22.50       22.92      2.47 o 
  -1   8   3       37.85       35.79      2.61 o 
   0   8   3      274.73      251.84      7.25 o 
   1   8   3      683.75      669.05      9.83 o 
   2   8   3      647.45      683.97     19.32 o 
   3   8   3      559.26      524.60     14.49 o 
   4   8   3      176.84      178.13     10.04 o 
   5   8   3        2.15        4.87      4.25 o 
   6   8   3       74.79       60.89     16.77 o 
   7   8   3       38.69       20.39      8.70 o 
  -7   9   3        0.00       11.49      4.31 o 
  -6   9   3       15.13        9.92      8.03 o 
  -5   9   3        0.80        2.65      4.03 o 
  -4   9   3       74.12       65.59      4.03 o 
  -3   9   3      240.54      227.31      8.97 o 
  -2   9   3        0.03        3.03      1.67 o 
  -1   9   3      353.76      388.78      7.09 o 
   0   9   3       28.23       35.29      2.24 o 
   1   9   3       92.44       84.61      4.63 o 
   2   9   3     1195.14     1209.83     24.35 o 
   3   9   3      289.74      262.33     11.75 o 
   4   9   3      936.08      977.60     31.66 o 
   5   9   3      123.87      137.36     12.78 o 
   6   9   3       59.60       52.79     16.64 o 
   7   9   3        6.37        4.91      7.93 o 
  -6  10   3        3.17        7.24      4.17 o 
  -5  10   3        0.12        7.09      6.25 o 
  -4  10   3       18.70       18.29      4.01 o 
  -3  10   3        2.75        6.02      2.66 o 
  -2  10   3       22.91       23.57      4.54 o 
  -1  10   3      227.28      208.22      5.28 o 
   0  10   3        0.01        2.03      1.53 o 
   1  10   3      242.19      223.92      8.22 o 
   2  10   3       16.26       14.31      4.34 o 
   3  10   3       17.79       18.14      4.07 o 
   4  10   3       10.54        9.26      3.60 o 
   5  10   3        5.73        6.76      6.57 o 
   6  10   3      236.44      224.07     11.40 o 
  -6  11   3        0.00        1.88      4.40 o 
  -5  11   3       11.05       13.65      4.26 o 
  -4  11   3        5.88        8.65      5.54 o 
  -3  11   3      166.69      164.90      9.38 o 
  -2  11   3      212.48      190.23      8.23 o 
  -1  11   3      274.50      243.43     15.19 o 
   0  11   3      217.82      199.89     10.49 o 
   1  11   3        0.28        7.04      2.92 o 
   2  11   3       15.35       14.90      3.76 o 
   3  11   3       35.30       25.12      7.78 o 
   4  11   3      124.24      120.40      7.57 o 
   5  11   3       54.50       53.62     10.02 o 
   6  11   3      265.02      290.80     16.48 o 
  -5  12   3        9.82        5.20      3.73 o 
  -4  12   3       89.22       90.98      6.19 o 
  -3  12   3        7.75        3.07      2.55 o 
  -2  12   3        4.92        5.01      3.16 o 
  -1  12   3        0.10       13.08      6.35 o 
   0  12   3       57.64       44.79      7.77 o 
   1  12   3        1.99        5.16      2.67 o 
   2  12   3       68.97       63.70      5.81 o 
   3  12   3        0.07        5.25      2.73 o 
   4  12   3       10.61       13.25      3.80 o 
   5  12   3        6.04        8.84      4.82 o 
  -5  13   3       13.54       11.39      4.67 o 
  -4  13   3       44.82       44.10      7.13 o 
  -3  13   3        0.18        9.14      3.76 o 
  -2  13   3       73.65       66.54     17.96 o 
  -1  13   3        2.48       18.52      8.61 o 
   0  13   3       14.10        9.91      6.51 o 
   1  13   3        2.75        7.47      5.01 o 
   2  13   3       61.08       64.88      8.46 o 
   3  13   3       32.29       28.94      5.01 o 
   4  13   3       27.18       19.74      6.84 o 
  -4  14   3       12.14       18.60     13.57 o 
  -3  14   3        0.85        7.33     10.35 o 
  -2  14   3        7.03       17.18      5.75 o 
  -1  14   3        0.28        9.56      5.87 o 
   0  14   3        8.06        8.31      5.65 o 
   1  14   3        1.41        4.29      6.30 o 
   2  14   3        4.72        8.18      5.18 o 
   3  14   3        8.24       10.74      4.33 o 
  -2  15   3       34.85       35.57      6.70 o 
  -1  15   3        0.82        3.71      6.19 o 
   0  15   3      127.24      147.08     12.36 o 
   1  15   3       11.62       17.89     10.08 o 
   2  15   3       91.95       88.75     13.10 o 
  -9   0   4       28.20       31.52      6.78 o 
  -8   0   4      181.62      164.86     24.02 o 
  -7   0   4       51.23       56.71     18.32 o 
  -6   0   4      819.68      807.54     25.32 o 
  -5   0   4        5.45        3.55      4.84 o 
  -4   0   4      412.00      391.56     12.77 o 
  -3   0   4      451.41      418.18     10.90 o 
  -2   0   4     1620.86     1587.29     24.07 o 
  -1   0   4     1583.03     1452.55     18.55 o 
   0   0   4        8.09       11.99      3.98 o 
   1   0   4       35.37       40.38      4.42 o 
   2   0   4      173.92      168.05      6.76 o 
   3   0   4      282.63      301.84      8.37 o 
   4   0   4      147.88      137.61      7.71 o 
   5   0   4      324.03      316.83     24.57 o 
   6   0   4        0.50        7.55      4.60 o 
   7   0   4       53.31       42.06     11.27 o 
   8   0   4       11.12       16.77      6.09 o 
  -8   1   4     1240.95     1158.82     25.62 o 
  -7   1   4        2.66        5.24      2.29 o 
  -6   1   4     1091.76     1099.03     25.91 o 
  -5   1   4       50.68       59.10      5.62 o 
  -4   1   4       12.53       14.19      3.00 o 
  -3   1   4      524.34      482.07      8.46 o 
  -2   1   4      780.62      738.22      8.35 o 
  -1   1   4      112.53      103.20      4.97 o 
   0   1   4     6787.23     6271.74     26.53 o 
   1   1   4     1811.73     1765.92     13.36 o 
   2   1   4      619.71      633.45      6.80 o 
   3   1   4      507.27      445.40      7.68 o 
   4   1   4      150.11      135.86      7.74 o 
   5   1   4       57.91       68.60      5.47 o 
   6   1   4       38.57       35.14      6.09 o 
   7   1   4       23.16       23.40      5.49 o 
   8   1   4        0.46        3.06      2.53 o 
  -8   2   4      422.72      406.08      9.08 o 
  -7   2   4        0.52        4.79      2.65 o 
  -6   2   4     1565.60     1612.92     31.92 o 
  -5   2   4      522.69      554.34     19.61 o 
  -4   2   4     2152.00     2233.92     20.96 o 
  -3   2   4      303.88      321.13      6.72 o 
  -2   2   4       10.89        7.83      2.37 o 
  -1   2   4     2447.67     2471.85     67.94 o 
   0   2   4     1597.66     1507.72     12.75 o 
   1   2   4      306.77      297.30      5.44 o 
   2   2   4      783.42      768.91      9.65 o 
   3   2   4       60.78       56.80      3.66 o 
   4   2   4      573.34      640.73     10.71 o 
   5   2   4      142.18      154.63      5.72 o 
   6   2   4      111.15      100.60      6.11 o 
   7   2   4      161.32      146.48      5.76 o 
   8   2   4      172.93      199.71      9.60 o 
  -8   3   4       42.38       38.58      7.37 o 
  -7   3   4       47.66       37.00      7.12 o 
  -6   3   4        1.39        2.70      2.42 o 
  -5   3   4      262.88      266.39      7.94 o 
  -4   3   4      174.74      182.70      7.82 o 
  -3   3   4       27.51       23.65      3.36 o 
  -2   3   4      590.05      542.57      6.56 o 
  -1   3   4        4.90        5.26      1.94 o 
   0   3   4      438.91      449.98      8.26 o 
   1   3   4      164.11      167.53      4.23 o 
   2   3   4      918.48      899.54     16.65 o 
   3   3   4      249.09      290.57      6.28 o 
   4   3   4      177.47      182.29      5.79 o 
   5   3   4        6.10        7.21      2.09 o 
   6   3   4      539.28      516.33     14.74 o 
   7   3   4        3.38        6.60      3.45 o 
   8   3   4       89.07       67.18      9.84 o 
  -8   4   4       43.52       36.42      7.66 o 
  -7   4   4        1.94        9.82      3.11 o 
  -6   4   4        7.50        7.73      2.39 o 
  -5   4   4      100.67      101.86      4.23 o 
  -4   4   4        2.65        1.25      0.67 o 
  -3   4   4        1.20        1.03      1.32 o 
  -2   4   4       57.08       71.21      2.91 o 
  -1   4   4      274.68      282.65      4.83 o 
   0   4   4      242.24      271.01      9.03 o 
   1   4   4       12.02       17.78      3.63 o 
   2   4   4       93.91      104.30      3.43 o 
   3   4   4      266.15      270.29      9.64 o 
   4   4   4       73.70       81.93      5.01 o 
   5   4   4      640.94      636.92     14.05 o 
   6   4   4       15.71       14.07      4.47 o 
   7   4   4      121.94       94.21      8.14 o 
   8   4   4       12.68       12.58      6.70 o 
  -8   5   4       21.32       12.39      6.09 o 
  -7   5   4      110.63      104.06     10.98 o 
  -6   5   4      241.83      249.22      7.68 o 
  -5   5   4       28.82       27.75      3.47 o 
  -4   5   4      679.14      682.67      9.18 o 
  -3   5   4      129.09      118.25      5.32 o 
  -2   5   4       93.34      116.39      4.57 o 
  -1   5   4      298.02      315.34      4.68 o 
   0   5   4       13.97        7.87      1.65 o 
   1   5   4       85.50       90.71      4.16 o 
   2   5   4      190.80      179.79      2.60 o 
   3   5   4      113.48      110.24      5.22 o 
   4   5   4      190.86      181.31      9.12 o 
   5   5   4       68.81       80.54     11.52 o 
   6   5   4        2.11        4.10      5.00 o 
   7   5   4        7.03        9.60      3.51 o 
   8   5   4       38.04       39.73     12.19 o 
  -8   6   4       14.42       10.30      6.48 o 
  -7   6   4       51.06       59.70     13.14 o 
  -6   6   4        7.82        8.01      2.77 o 
  -5   6   4       84.41       87.53      4.58 o 
  -4   6   4       21.27       22.33      3.52 o 
  -3   6   4       53.17       45.24      3.36 o 
  -2   6   4       11.36       11.81      2.39 o 
  -1   6   4      443.69      392.30      7.17 o 
   0   6   4      417.12      448.94      8.94 o 
   1   6   4      984.00      973.36      7.67 o 
   2   6   4      229.73      228.93      6.82 o 
   3   6   4       80.01       71.00      3.50 o 
   4   6   4        7.48        9.33      2.96 o 
   5   6   4        5.41       12.20      4.57 o 
   6   6   4      145.61      151.24     21.67 o 
   7   6   4        9.16       12.17      6.38 o 
  -8   7   4       12.82        8.57      6.37 o 
  -7   7   4        1.55        4.75      4.82 o 
  -6   7   4        2.81        7.18      3.52 o 
  -5   7   4      112.75      123.26      8.97 o 
  -4   7   4       46.32       41.29      2.78 o 
  -3   7   4        4.10        4.28      1.29 o 
  -2   7   4     1076.97     1048.38     15.32 o 
  -1   7   4      113.39      120.22      2.95 o 
   0   7   4      618.54      567.84      7.35 o 
   1   7   4       12.91       12.54      2.55 o 
   2   7   4        9.16       13.82      4.77 o 
   3   7   4       21.65       35.66      6.86 o 
   4   7   4       19.63       25.35      7.60 o 
   5   7   4       84.22       56.17     17.45 o 
   6   7   4       29.24       32.34     14.12 o 
   7   7   4      102.62       95.00      8.36 o 
  -7   8   4      114.34      138.87      9.56 o 
  -6   8   4       68.76       70.35      9.10 o 
  -5   8   4        8.64       12.55      4.08 o 
  -4   8   4        0.88        5.76      2.04 o 
  -3   8   4      112.58      122.32      3.85 o 
  -2   8   4      183.25      190.69      6.65 o 
  -1   8   4       38.15       30.65      3.75 o 
   0   8   4     1549.28     1563.65     16.52 o 
   1   8   4      120.43      117.96      8.89 o 
   2   8   4      744.71      738.70     15.94 o 
   3   8   4       11.07       17.04      4.95 o 
   4   8   4      250.56      262.78     15.03 o 
   5   8   4       21.29       17.26      6.38 o 
   6   8   4       74.04       71.33      9.54 o 
   7   8   4       51.50       34.99     16.82 o 
  -7   9   4       15.33       14.64      4.89 o 
  -6   9   4        1.76        5.24      4.92 o 
  -5   9   4       67.69       83.12      8.81 o 
  -4   9   4        0.47        6.32      3.76 o 
  -3   9   4        5.50        4.25      2.16 o 
  -2   9   4       81.50       63.81      3.83 o 
  -1   9   4      496.03      493.26      7.60 o 
   0   9   4      318.69      303.16      6.48 o 
   1   9   4        4.20        6.08      2.86 o 
   2   9   4      150.21      142.80      7.72 o 
   3   9   4      799.27      862.72     20.58 o 
   4   9   4      275.17      285.71     17.06 o 
   5   9   4      270.38      281.45     31.68 o 
   6   9   4      559.96      575.18     42.67 o 
  -6  10   4       26.70       29.06     10.98 o 
  -5  10   4       18.74       28.59      7.11 o 
  -4  10   4       64.78       64.60      8.20 o 
  -3  10   4        8.45       10.50      2.78 o 
  -2  10   4      220.70      209.01      7.34 o 
  -1  10   4      187.16      176.49      4.83 o 
   0  10   4       14.24       15.22      3.08 o 
   1  10   4     2359.59     2372.60     46.87 o 
   2  10   4        0.88        2.98      4.08 o 
   3  10   4      859.02      911.46     40.99 o 
   4  10   4      266.42      249.98     10.81 o 
   5  10   4       35.30       49.16     12.53 o 
   6  10   4      239.93      242.15     21.01 o 
  -6  11   4       35.01       33.08      5.81 o 
  -5  11   4        8.13        5.75      4.06 o 
  -4  11   4        0.02        2.09      3.26 o 
  -3  11   4      212.60      190.07      9.08 o 
  -2  11   4      193.02      185.22      5.88 o 
  -1  11   4      157.91      130.93      9.64 o 
   0  11   4      313.75      303.97      9.25 o 
   1  11   4       57.23       58.21      4.91 o 
   2  11   4       13.90       10.31      3.79 o 
   3  11   4      263.30      233.59     12.44 o 
   4  11   4      320.02      307.15     18.43 o 
   5  11   4       54.50       40.33     11.86 o 
  -5  12   4       95.88       88.94      9.53 o 
  -4  12   4        7.59        4.77      2.26 o 
  -3  12   4       92.19       76.06      7.18 o 
  -2  12   4       31.53       27.95      3.70 o 
  -1  12   4       18.61       24.89      6.04 o 
   0  12   4       54.40       51.60      7.95 o 
   1  12   4        1.17        3.64      1.80 o 
   2  12   4       12.45       11.90      3.68 o 
   3  12   4        0.01        4.11      3.25 o 
   4  12   4       10.61        9.53      3.61 o 
   5  12   4       37.03       30.76      6.72 o 
  -5  13   4       18.91       16.72      6.34 o 
  -4  13   4        0.15       11.07      5.71 o 
  -3  13   4        6.91        9.08      6.60 o 
  -2  13   4        1.71       12.40      8.06 o 
  -1  13   4       19.79       19.97      8.19 o 
   0  13   4        4.70       16.29      7.11 o 
   1  13   4        0.05        1.98      3.17 o 
   2  13   4       26.35       35.55      6.78 o 
   3  13   4        0.51        7.36      4.27 o 
   4  13   4       11.88        8.73      3.62 o 
  -4  14   4       66.58       72.47     12.52 o 
  -3  14   4        0.00       21.26     11.95 o 
  -2  14   4       92.48      115.35     30.55 o 
  -1  14   4       14.82       29.10      7.33 o 
   0  14   4        8.77       15.15     10.56 o 
   1  14   4        4.92       -0.93      5.98 o 
   2  14   4        9.19       14.52      5.33 o 
   3  14   4       35.60       34.91      6.66 o 
  -2  15   4       63.02       67.47     11.63 o 
  -1  15   4       39.74       49.70     24.59 o 
   0  15   4      141.70      189.20     22.15 o 
   1  15   4       80.09       42.82     20.50 o 
  -8   1   5       47.62       44.60     11.14 o 
  -7   1   5       36.59       24.72      4.54 o 
  -6   1   5      195.98      202.89     13.33 o 
  -5   1   5       11.15       11.36      3.72 o 
  -4   1   5        2.39        4.95      1.66 o 
  -3   1   5       83.88       77.87      7.34 o 
  -2   1   5     1212.83     1156.39     13.01 o 
  -1   1   5       45.86       41.22     10.76 o 
   0   1   5       32.45       37.82      4.89 o 
   1   1   5      157.83      147.29      4.29 o 
   2   1   5      106.74      101.46      4.50 o 
   3   1   5      507.08      447.89     17.99 o 
   4   1   5      545.99      534.04     10.26 o 
   5   1   5        0.30        4.61      1.81 o 
   6   1   5      191.81      183.27      7.64 o 
   7   1   5       18.59       13.92      3.02 o 
   8   1   5        0.60        0.03      3.09 o 
  -8   2   5      208.70      187.73     14.39 o 
  -7   2   5       16.58       12.00      4.08 o 
  -6   2   5      186.21      184.50      7.12 o 
  -5   2   5       60.60       75.51      8.32 o 
  -4   2   5      392.02      382.82      9.29 o 
  -3   2   5      124.66      122.70      4.77 o 
  -2   2   5       17.80       12.86      2.11 o 
  -1   2   5      684.70      663.40     10.54 o 
   0   2   5      417.18      355.56      8.90 o 
   1   2   5     2860.91     3002.05     19.39 o 
   2   2   5      787.87      874.39     23.83 o 
   3   2   5      659.40      645.12      9.56 o 
   4   2   5      593.86      599.13     11.87 o 
   5   2   5        5.53        5.33      2.33 o 
   6   2   5        8.44        8.70      2.33 o 
   7   2   5       91.06       93.52      9.95 o 
   8   2   5        3.04        6.20      3.35 o 
  -8   3   5      132.39       99.34      8.20 o 
  -7   3   5       36.56       31.23      7.24 o 
  -6   3   5       90.66       97.61      6.46 o 
  -5   3   5       18.21       16.76      3.10 o 
  -4   3   5        0.95        2.34      1.97 o 
  -3   3   5      131.96      113.47      5.77 o 
  -2   3   5        0.55        2.24      1.53 o 
  -1   3   5       46.84       55.23      6.40 o 
   0   3   5      907.66      865.51     24.43 o 
   1   3   5     1162.62     1201.93     11.69 o 
   2   3   5      714.76      758.10     10.31 o 
   3   3   5     3297.32     3512.35     32.37 o 
   4   3   5        3.47        5.63      1.97 o 
   5   3   5      626.46      649.80     16.90 o 
   6   3   5        4.28        4.23      2.84 o 
   7   3   5       43.04       31.50      9.28 o 
   8   3   5        0.24        3.34      3.68 o 
  -8   4   5       63.09       70.26     10.69 o 
  -7   4   5      226.65      216.88      7.69 o 
  -6   4   5      100.15      113.97      6.40 o 
  -5   4   5       40.01       51.83      6.18 o 
  -4   4   5       50.13       54.77      5.22 o 
  -3   4   5        2.10        1.76      2.41 o 
  -2   4   5        8.11        6.70      2.34 o 
  -1   4   5      219.81      221.09      5.97 o 
   0   4   5      102.63      114.54      5.84 o 
   1   4   5      786.31      810.02     17.61 o 
   2   4   5      349.02      320.27      6.23 o 
   3   4   5      139.15      132.02      6.17 o 
   4   4   5      662.76      649.16     10.34 o 
   5   4   5        4.65        4.93      2.20 o 
   6   4   5       49.46       60.62      6.90 o 
   7   4   5        5.89        7.82      6.05 o 
   8   4   5        7.75       10.86      9.38 o 
  -8   5   5        6.08        6.70      4.18 o 
  -7   5   5       72.18       70.95     11.07 o 
  -6   5   5        1.00        4.90      2.06 o 
  -5   5   5        9.25        7.92      2.44 o 
  -4   5   5      251.07      248.28      7.00 o 
  -3   5   5        6.29        6.77      2.21 o 
  -2   5   5      325.25      343.64      5.27 o 
  -1   5   5      323.31      313.98      6.12 o 
   0   5   5       12.81       14.21      2.37 o 
   1   5   5      460.29      469.87      7.94 o 
   2   5   5      386.22      445.17      6.00 o 
   3   5   5       27.89       27.15      3.86 o 
   4   5   5      236.40      267.93      6.05 o 
   5   5   5        8.85        5.39      1.83 o 
   6   5   5        8.08        3.42      3.32 o 
   7   5   5        7.66        5.34      5.94 o 
  -8   6   5        6.28       10.68      7.27 o 
  -7   6   5       50.33       58.27     10.17 o 
  -6   6   5       28.80       24.97      4.75 o 
  -5   6   5       27.94       26.91      3.80 o 
  -4   6   5       85.94       71.97      5.29 o 
  -3   6   5        4.62        6.29      1.83 o 
  -2   6   5      202.17      197.84      5.92 o 
  -1   6   5       53.65       47.30      5.44 o 
   0   6   5       91.22       69.26      2.92 o 
   1   6   5       48.58       54.81      4.94 o 
   2   6   5       35.87       33.93      4.20 o 
   3   6   5       56.64       47.74      2.90 o 
   4   6   5       37.32       40.05      8.25 o 
   5   6   5       89.18       66.63     19.78 o 
   6   6   5        5.00       17.29      6.50 o 
   7   6   5      164.97      152.47     11.82 o 
  -8   7   5       38.03       42.40      6.12 o 
  -7   7   5        0.14        5.54      4.02 o 
  -6   7   5        0.58        5.40      4.06 o 
  -5   7   5        0.39        6.68      3.77 o 
  -4   7   5        0.31        7.04      2.41 o 
  -3   7   5       31.70       31.81      4.09 o 
  -2   7   5      288.77      274.73      6.01 o 
  -1   7   5      123.24      114.88      5.31 o 
   0   7   5       21.82       18.06      2.70 o 
   1   7   5      180.73      183.52      2.95 o 
   2   7   5      154.32      149.37      7.10 o 
   3   7   5       45.44       42.80      9.76 o 
   4   7   5      170.64      159.90      9.06 o 
   5   7   5      133.77      134.87     12.73 o 
   6   7   5      223.34      213.16     23.08 o 
   7   7   5       21.37       19.52     12.29 o 
  -7   8   5       49.01       48.18      6.74 o 
  -6   8   5       23.11       22.77      4.33 o 
  -5   8   5       13.33        8.12      4.09 o 
  -4   8   5       85.27       84.96      5.80 o 
  -3   8   5      119.17      113.59      4.33 o 
  -2   8   5        0.16        2.09      1.11 o 
  -1   8   5       66.75       77.08      4.71 o 
   0   8   5       44.06       42.02      3.56 o 
   1   8   5      150.15      142.40      3.92 o 
   2   8   5       76.18       65.23      8.05 o 
   3   8   5        3.89       12.56      5.24 o 
   4   8   5      164.72      193.23     21.35 o 
   5   8   5      479.71      519.31     36.18 o 
   6   8   5       40.25       30.87     11.83 o 
   7   8   5      172.85      184.28     19.10 o 
  -7   9   5        0.08        4.70      4.35 o 
  -6   9   5       32.74       35.14      5.53 o 
  -5   9   5       16.17        8.46      3.87 o 
  -4   9   5       11.50        6.37      2.36 o 
  -3   9   5      475.94      461.44     11.41 o 
  -2   9   5      972.20      969.66     18.07 o 
  -1   9   5     2168.17     2097.36     19.26 o 
   0   9   5      798.79      829.36      9.67 o 
   1   9   5      518.68      532.53     14.30 o 
   2   9   5       88.49       67.42     13.94 o 
   3   9   5       77.79       81.56      8.05 o 
   4   9   5        3.33       16.52      6.14 o 
   5   9   5        1.28        8.25      9.25 o 
   6   9   5      141.54      156.24     24.08 o 
  -6  10   5        5.81        2.97      3.95 o 
  -5  10   5       32.05       37.44      5.18 o 
  -4  10   5       22.25       31.13      4.93 o 
  -3  10   5        0.15        8.95      2.88 o 
  -2  10   5      126.96      120.35      4.91 o 
  -1  10   5        0.00        1.40      1.15 o 
   0  10   5      734.48      716.11     19.12 o 
   1  10   5       81.98       94.60      6.11 o 
   2  10   5     1477.56     1506.02     25.08 o 
   3  10   5       31.68       24.77      7.17 o 
   4  10   5      685.79      693.11     35.41 o 
   5  10   5        0.71       -1.42      4.60 o 
   6  10   5       71.37       56.57     18.66 o 
  -6  11   5       76.95       78.02      8.09 o 
  -5  11   5        0.85       14.01      5.78 o 
  -4  11   5       40.29       69.76      8.41 o 
  -3  11   5        9.32       10.03      4.50 o 
  -2  11   5        0.94        2.29      2.21 o 
  -1  11   5      364.36      355.37      9.45 o 
   0  11   5       60.53       64.29      7.04 o 
   1  11   5       72.25       82.72      7.71 o 
   2  11   5       42.85       36.99      5.36 o 
   3  11   5      144.14      151.31     11.95 o 
   4  11   5       11.44       11.06      3.43 o 
   5  11   5        3.27        7.69      6.06 o 
  -5  12   5        5.56       20.22      4.65 o 
  -4  12   5      200.62      182.28     10.03 o 
  -3  12   5        4.62        7.34      3.42 o 
  -2  12   5      144.92      145.27      7.03 o 
  -1  12   5        0.33       11.72      6.50 o 
   0  12   5       43.06       48.82      5.54 o 
   1  12   5        4.42        7.42      3.05 o 
   2  12   5       13.26        7.27      3.80 o 
   3  12   5        9.82        8.32      4.55 o 
   4  12   5        1.84        2.43      3.49 o 
   5  12   5        2.66        5.95      4.16 o 
  -4  13   5        3.85        1.97      4.51 o 
  -3  13   5       13.49       17.44      4.13 o 
  -2  13   5        0.59        5.16     12.37 o 
  -1  13   5       36.50       41.26     10.05 o 
   0  13   5       44.52       30.02     12.14 o 
   1  13   5       21.08       22.51      4.68 o 
   2  13   5       61.62       76.89     14.43 o 
   3  13   5      129.47      138.01     10.80 o 
   4  13   5        0.08        8.87      4.32 o 
  -3  14   5        0.06       25.59     15.79 o 
  -2  14   5        9.93        1.56      4.53 o 
  -1  14   5       17.57       12.13      7.61 o 
   0  14   5       18.06       17.01      7.46 o 
   1  14   5       55.97       58.24     13.17 o 
   2  14   5        2.45        4.35      3.78 o 
   3  14   5        0.71        4.41      4.17 o 
  -2  15   5        1.73        2.44      9.68 o 
  -1  15   5       11.61       19.01     19.31 o 
   0  15   5        1.74        7.89      7.44 o 
   1  15   5       24.17       23.86      8.12 o 
  -8   0   6        6.22        3.05      4.41 o 
  -7   0   6       38.82       42.84     10.35 o 
  -6   0   6       36.91       43.92      6.45 o 
  -5   0   6        2.28        6.63      5.08 o 
  -4   0   6     1136.97     1150.45     13.46 o 
  -3   0   6      351.80      339.52      8.84 o 
  -2   0   6        9.23        9.22      5.79 o 
  -1   0   6     7542.59     8012.74     55.14 o 
   0   0   6     1296.58     1277.58     46.84 o 
   1   0   6     2197.12     2058.27     71.79 o 
   2   0   6        9.62       10.31      5.16 o 
   3   0   6      711.73      681.66     13.35 o 
   4   0   6       17.54       17.18      4.72 o 
   5   0   6       44.79       48.51     12.95 o 
   6   0   6        0.55        1.70      3.40 o 
   7   0   6       70.24       87.39     18.60 o 
   8   0   6        0.27        6.62      4.14 o 
  -8   1   6       70.57       52.08     10.88 o 
  -7   1   6       23.50       29.93      6.54 o 
  -6   1   6        8.02        7.41      3.38 o 
  -5   1   6        7.31       10.94      2.41 o 
  -4   1   6      492.76      507.66     10.21 o 
  -3   1   6       21.43       19.52      1.42 o 
  -2   1   6       75.90       87.77      8.68 o 
  -1   1   6      188.56      191.22     26.30 o 
   0   1   6       50.77       61.33      3.44 o 
   1   1   6      463.92      455.44     10.36 o 
   2   1   6      708.98      670.10     15.26 o 
   3   1   6      192.71      208.99     11.65 o 
   4   1   6      258.17      247.93     12.28 o 
   5   1   6      538.73      578.80     13.94 o 
   6   1   6       13.16       12.89      3.25 o 
   7   1   6       36.99       36.59      5.66 o 
   8   1   6        0.71        1.72      2.86 o 
  -8   2   6      221.06      210.14     14.97 o 
  -7   2   6        5.46        4.87      2.55 o 
  -6   2   6        9.03       10.54      4.42 o 
  -5   2   6        7.27        9.08      2.84 o 
  -4   2   6       19.98       20.50      3.39 o 
  -3   2   6      221.30      227.36     11.61 o 
  -2   2   6     3228.51     3111.05     34.49 o 
  -1   2   6        0.05        3.77      3.31 o 
   0   2   6       26.67       18.67      4.40 o 
   1   2   6     1589.03     1725.43     11.17 o 
   2   2   6     4187.90     4102.86     87.42 o 
   3   2   6      463.05      480.50     14.42 o 
   4   2   6      757.48      775.91     12.90 o 
   5   2   6       30.77       37.19      5.58 o 
   6   2   6        4.35        5.20      2.18 o 
   7   2   6        0.73        4.77      3.04 o 
   8   2   6        4.43        9.98      5.44 o 
  -8   3   6      191.15      186.39     12.74 o 
  -7   3   6        2.61        7.00      4.53 o 
  -6   3   6       32.63       55.31     10.19 o 
  -5   3   6        7.07        9.15      2.98 o 
  -4   3   6      196.86      185.04      8.35 o 
  -3   3   6      273.32      299.72      6.51 o 
  -2   3   6        0.78        0.92      3.11 o 
  -1   3   6       10.66        7.98      3.56 o 
   0   3   6     4318.65     4334.60     28.06 o 
   1   3   6      539.62      568.06      9.30 o 
   2   3   6     1653.33     1811.05     21.15 o 
   3   3   6      141.92      141.53      7.16 o 
   4   3   6       79.11       66.46      7.67 o 
   5   3   6        0.97        2.80      2.20 o 
   6   3   6       85.86       89.59      8.00 o 
   7   3   6        8.63        6.14      2.87 o 
   8   3   6       13.10       13.42      5.15 o 
  -8   4   6        1.54        7.03      3.74 o 
  -7   4   6       13.45       15.58      3.94 o 
  -6   4   6        6.07        6.08      1.75 o 
  -5   4   6        4.68       12.97      3.71 o 
  -4   4   6       39.91       39.34      5.27 o 
  -3   4   6        8.94        5.21      2.14 o 
  -2   4   6      229.27      238.37      9.08 o 
  -1   4   6     1073.26     1251.14     21.45 o 
   0   4   6      485.06      484.04     10.47 o 
   1   4   6     2742.86     2960.29     56.03 o 
   2   4   6        0.12        2.86      1.52 o 
   3   4   6      172.93      174.70      5.14 o 
   4   4   6      426.81      457.72      9.18 o 
   5   4   6        9.45       10.77      3.93 o 
   6   4   6      151.25      160.44     12.45 o 
   7   4   6       13.71        7.19      5.77 o 
  -8   5   6       21.92       16.43      5.47 o 
  -7   5   6       12.08       11.17      4.87 o 
  -6   5   6        5.66       10.69      3.02 o 
  -5   5   6        2.31        6.23      2.38 o 
  -4   5   6       11.75       10.62      3.33 o 
  -3   5   6        0.22        3.06      2.95 o 
  -2   5   6       54.52       42.06      4.44 o 
  -1   5   6       29.34       31.91      5.60 o 
   0   5   6       16.38       12.14      2.67 o 
   1   5   6       31.90       43.98      3.86 o 
   2   5   6        0.04        0.63      1.38 o 
   3   5   6      309.77      331.11      6.53 o 
   4   5   6       12.29       12.93      2.85 o 
   5   5   6       44.30       43.26      4.73 o 
   6   5   6        6.08        8.98      4.18 o 
   7   5   6        7.05        2.08      4.94 o 
  -8   6   6        6.15       12.95      4.45 o 
  -7   6   6        0.00        4.58      2.89 o 
  -6   6   6       22.91       24.50      5.94 o 
  -5   6   6       71.61       78.88      4.35 o 
  -4   6   6        4.52        5.77      2.36 o 
  -3   6   6      360.13      357.88      7.96 o 
  -2   6   6        4.37        5.39      2.07 o 
  -1   6   6      144.54      130.65      4.87 o 
   0   6   6        1.75        9.51      2.36 o 
   1   6   6       63.83       81.06      5.37 o 
   2   6   6       11.47       13.50      3.19 o 
   3   6   6       14.88       16.78      4.27 o 
   4   6   6        1.45       12.13      3.69 o 
   5   6   6      103.01      112.65     12.48 o 
   6   6   6        7.74        8.90      4.78 o 
   7   6   6       78.43      103.01     12.40 o 
  -7   7   6        0.28        2.89      3.16 o 
  -6   7   6       14.88       16.57      4.67 o 
  -5   7   6      110.57      119.92      6.02 o 
  -4   7   6        0.34        5.78      2.19 o 
  -3   7   6      503.43      506.45      8.38 o 
  -2   7   6        0.24        3.91      2.05 o 
  -1   7   6      256.16      234.14      4.72 o 
   0   7   6       41.10       40.25      3.02 o 
   1   7   6       15.49       16.24      3.28 o 
   2   7   6      194.20      187.20      9.21 o 
   3   7   6        8.42       10.85      5.19 o 
   4   7   6      460.54      469.69     16.72 o 
   5   7   6        1.67        3.41      5.53 o 
   6   7   6        5.99        8.38      7.22 o 
   7   7   6        1.89        3.57      5.39 o 
  -7   8   6        0.53        3.19      2.95 o 
  -6   8   6      124.58      135.22      9.65 o 
  -5   8   6       37.52       38.37      7.42 o 
  -4   8   6      561.62      604.32     23.82 o 
  -3   8   6        2.55        5.77      2.02 o 
  -2   8   6      151.43      174.60      6.60 o 
  -1   8   6      231.66      238.66      5.17 o 
   0   8   6       45.90       43.70      3.51 o 
   1   8   6      629.50      654.39     10.38 o 
   2   8   6        2.49        5.34      5.19 o 
   3   8   6      316.52      336.55     39.32 o 
   4   8   6      892.01      935.22     53.42 o 
   5   8   6        8.79        9.70      4.65 o 
   6   8   6      833.71      896.98     28.96 o 
  -7   9   6       10.52       13.49      4.62 o 
  -6   9   6       81.14      106.51     17.47 o 
  -5   9   6       24.92       19.07      8.11 o 
  -4   9   6      261.51      233.71     19.98 o 
  -3   9   6      595.11      609.06     19.70 o 
  -2   9   6      475.82      516.67     12.11 o 
  -1   9   6     2114.21     2175.05     32.49 o 
   0   9   6     1405.63     1449.45     25.04 o 
   1   9   6       62.83       72.97      9.79 o 
   2   9   6     2104.29     2088.74     46.45 o 
   3   9   6      429.42      485.89     40.00 o 
   4   9   6      841.13      924.40     54.88 o 
   5   9   6       35.68       34.27      8.04 o 
   6   9   6       87.28       79.75     10.91 o 
  -6  10   6        1.19        8.74      3.97 o 
  -5  10   6      669.68      693.86     17.35 o 
  -4  10   6      280.13      276.22     16.60 o 
  -3  10   6     1275.69     1322.23     49.79 o 
  -2  10   6       46.04       41.98      6.69 o 
  -1  10   6       35.13       29.36      4.42 o 
   0  10   6      151.78      143.80      5.68 o 
   1  10   6     1009.09      989.91     23.40 o 
   2  10   6       86.62       95.84     12.79 o 
   3  10   6        3.86        2.34      5.51 o 
   4  10   6       10.29        7.88      5.83 o 
   5  10   6      373.81      369.85     29.00 o 
   6  10   6        1.38        5.39      5.47 o 
  -6  11   6      107.38       97.00      8.94 o 
  -5  11   6        5.22        3.05      4.12 o 
  -4  11   6      110.92      112.08      6.14 o 
  -3  11   6      164.97      151.31      7.94 o 
  -2  11   6        6.69        8.33      2.80 o 
  -1  11   6      411.05      420.31     12.24 o 
   0  11   6      100.95      106.36      7.28 o 
   1  11   6      129.61      122.24     10.01 o 
   2  11   6        0.45        3.81      3.28 o 
   3  11   6        2.62        8.84      4.03 o 
   4  11   6       56.12       47.56      8.35 o 
   5  11   6        0.78        4.24      6.79 o 
  -5  12   6        0.01        6.69      6.37 o 
  -4  12   6       20.98       34.64      4.82 o 
  -3  12   6       93.79      109.68     12.82 o 
  -2  12   6       96.68       95.98      6.13 o 
  -1  12   6       29.76       32.60      8.70 o 
   0  12   6        7.57        5.98      2.66 o 
   1  12   6       32.06       44.75      8.69 o 
   2  12   6      132.18      142.32     14.39 o 
   3  12   6        0.10        2.77      3.96 o 
   4  12   6        1.32       11.68      4.68 o 
  -4  13   6        2.73        5.70      4.26 o 
  -3  13   6       15.70       22.68      5.17 o 
  -2  13   6        0.23        7.47      6.98 o 
  -1  13   6       16.02        9.07      7.71 o 
   0  13   6        7.77       20.11     10.64 o 
   1  13   6        8.19        5.30      3.10 o 
   2  13   6       69.33       72.64      8.30 o 
   3  13   6       51.63       43.62      8.26 o 
   4  13   6       80.68      103.18      8.74 o 
  -3  14   6        0.07        5.61      9.86 o 
  -2  14   6        2.37        6.19     10.85 o 
  -1  14   6       53.31       31.39     10.16 o 
   0  14   6       10.95       15.58      7.65 o 
   1  14   6       75.13       62.60     11.08 o 
   2  14   6       36.80       20.77     12.64 o 
  -1  15   6       47.01       51.44     12.03 o 
   0  15   6      152.96      175.51     19.20 o 
  -8   1   7       28.23       22.45      7.03 o 
  -7   1   7        4.79       13.98      5.69 o 
  -6   1   7        5.00        0.50      3.39 o 
  -5   1   7        0.85        5.12      2.54 o 
  -4   1   7      676.49      672.21     20.72 o 
  -3   1   7       13.57        9.90      1.83 o 
  -2   1   7       34.70       37.00      7.39 o 
  -1   1   7       11.41       18.21      4.67 o 
   0   1   7     5595.79     5499.23     47.81 o 
   1   1   7      332.18      343.36      9.48 o 
   2   1   7      655.70      659.68     17.18 o 
   3   1   7      155.68      149.85      5.69 o 
   4   1   7       16.32       11.54      3.11 o 
   5   1   7      161.57      150.62      7.65 o 
   6   1   7        2.22        6.87      3.89 o 
   7   1   7       27.94       26.03      7.42 o 
  -8   2   7       16.31       14.61      4.45 o 
  -7   2   7        9.75        7.04      3.65 o 
  -6   2   7        4.92        4.21      2.79 o 
  -5   2   7       81.44       91.05      8.51 o 
  -4   2   7        0.02        6.78      2.92 o 
  -3   2   7      109.35      118.72      5.02 o 
  -2   2   7      487.45      505.14     15.70 o 
  -1   2   7      285.92      304.16      7.66 o 
   0   2   7        0.77       -0.40      2.32 o 
   1   2   7     1096.78     1381.90     21.81 o 
   2   2   7      397.81      386.86      7.06 o 
   3   2   7      185.74      220.15     11.17 o 
   4   2   7        0.13        3.62      1.92 o 
   5   2   7        7.10       11.15      3.10 o 
   6   2   7       82.68       98.47     14.73 o 
   7   2   7        0.99        5.06      2.82 o 
  -8   3   7        6.89        7.36      3.34 o 
  -7   3   7       43.28       40.44      7.73 o 
  -6   3   7        4.94        3.82      1.51 o 
  -5   3   7        3.73        6.37      2.62 o 
  -4   3   7       54.64       57.14      5.91 o 
  -3   3   7     3020.59     3313.32     38.93 o 
  -2   3   7       11.72       18.06      6.31 o 
  -1   3   7     7586.72     7917.46     55.66 o 
   0   3   7       35.29       46.59      6.24 o 
   1   3   7      731.27      822.84     15.62 o 
   2   3   7        5.86        3.99      2.05 o 
   3   3   7       19.77       24.04      3.51 o 
   4   3   7        0.04        4.80      1.75 o 
   5   3   7       14.33       13.66      3.35 o 
   6   3   7        5.43       11.86      3.82 o 
   7   3   7       12.99       13.36      5.41 o 
  -8   4   7       25.37       16.86      8.04 o 
  -7   4   7        3.18        7.65      3.07 o 
  -6   4   7        7.88        8.62      4.03 o 
  -5   4   7       37.42       43.84      4.20 o 
  -4   4   7       66.69       63.45      6.48 o 
  -3   4   7       17.14       16.58      3.17 o 
  -2   4   7     1029.32     1157.10     23.29 o 
  -1   4   7      369.28      377.65     10.74 o 
   0   4   7     2161.77     2464.83     49.02 o 
   1   4   7      583.26      663.35      8.79 o 
   2   4   7      276.25      278.63      6.34 o 
   3   4   7       43.85       51.52      3.26 o 
   4   4   7        2.47        2.47      2.03 o 
   5   4   7        3.64        5.51      2.10 o 
   6   4   7       14.68       10.21      4.52 o 
   7   4   7        0.03        3.34      3.11 o 
  -8   5   7        0.39        6.91      5.42 o 
  -7   5   7       22.42       25.25      9.04 o 
  -6   5   7       25.96       25.76      3.73 o 
  -5   5   7       83.81       82.34      5.78 o 
  -4   5   7      163.71      165.75      8.07 o 
  -3   5   7        9.27        5.06      4.47 o 
  -2   5   7      553.20      588.95     16.56 o 
  -1   5   7        0.67        2.93      2.51 o 
   0   5   7        0.70        2.98      2.52 o 
   1   5   7      120.12      107.84      4.31 o 
   2   5   7      770.55      762.84     12.86 o 
   3   5   7      242.75      231.17      8.49 o 
   4   5   7       38.04       35.87      3.14 o 
   5   5   7      107.62      104.10     12.10 o 
   6   5   7       16.94       29.08      6.85 o 
   7   5   7       12.18       13.38      9.66 o 
  -8   6   7        5.36        8.41      3.19 o 
  -7   6   7       29.96       31.72     10.45 o 
  -6   6   7       55.00       50.60      7.79 o 
  -5   6   7       83.64       99.62      5.79 o 
  -4   6   7       49.85       52.97      5.49 o 
  -3   6   7      107.52      103.17      5.68 o 
  -2   6   7      133.37      144.70     11.33 o 
  -1   6   7        8.89        7.30      2.48 o 
   0   6   7       72.69      118.35      6.15 o 
   1   6   7      142.33      147.98      5.82 o 
   2   6   7        3.27        2.54      2.16 o 
   3   6   7       22.70       16.98      2.73 o 
   4   6   7       57.93       54.38     17.70 o 
   5   6   7       41.61       43.77     13.40 o 
   6   6   7       43.86       38.52     15.03 o 
   7   6   7        8.44        5.17      4.74 o 
  -7   7   7       10.91        7.30      3.41 o 
  -6   7   7       31.72       24.59      7.28 o 
  -5   7   7       19.19       17.87      3.62 o 
  -4   7   7       61.10       50.69      5.95 o 
  -3   7   7        2.30        5.90      3.31 o 
  -2   7   7       44.40       41.67      3.80 o 
  -1   7   7      191.88      201.37      6.11 o 
   0   7   7       19.90       19.15      2.72 o 
   1   7   7       17.18       19.32      3.36 o 
   2   7   7      726.40      729.71     19.04 o 
   3   7   7      853.71      878.54     28.45 o 
   4   7   7      582.58      588.77     18.95 o 
   5   7   7      248.39      259.91     14.05 o 
   6   7   7       93.57      100.58     23.95 o 
   7   7   7        3.93       10.38      4.76 o 
  -7   8   7        2.43        3.38      4.15 o 
  -6   8   7        0.00        3.16      4.07 o 
  -5   8   7      273.54      299.28     13.97 o 
  -4   8   7        4.03        7.64      2.98 o 
  -3   8   7      758.01      772.12     14.97 o 
  -2   8   7       10.74       11.97      2.25 o 
  -1   8   7       34.94       27.85      3.11 o 
   0   8   7        0.46        4.28      2.00 o 
   1   8   7     1133.37     1194.41     22.25 o 
   2   8   7        6.14        7.92      4.43 o 
   3   8   7      125.57      133.28      9.63 o 
   4   8   7      119.03      135.46     11.67 o 
   5   8   7       82.22       93.49     12.46 o 
   6   8   7       52.47       52.16     22.65 o 
  -7   9   7      143.76      149.15      9.78 o 
  -6   9   7       96.40      111.61     11.34 o 
  -5   9   7      450.61      481.06     12.19 o 
  -4   9   7        0.06        2.30      3.82 o 
  -3   9   7      118.09      107.97      4.57 o 
  -2   9   7       26.24       15.43      4.00 o 
  -1   9   7       36.13       38.89      4.96 o 
   0   9   7       37.13       31.08      5.05 o 
   1   9   7      543.49      522.72     30.56 o 
   2   9   7      357.90      338.95     18.03 o 
   3   9   7      469.82      462.54     22.12 o 
   4   9   7      196.63      193.47     28.56 o 
   5   9   7       81.46       70.88      7.99 o 
   6   9   7        0.21        4.82      5.90 o 
  -6  10   7       40.44       27.52      5.57 o 
  -5  10   7        0.12        4.19      3.23 o 
  -4  10   7      458.95      484.13     14.81 o 
  -3  10   7        0.03        3.71      3.30 o 
  -2  10   7     1296.24     1297.28     14.86 o 
  -1  10   7       21.67       28.38      3.19 o 
   0  10   7      826.28      818.55     17.81 o 
   1  10   7        7.55       15.64      4.21 o 
   2  10   7      128.90      115.32      9.37 o 
   3  10   7       20.14       20.63      9.62 o 
   4  10   7        6.10        9.59      7.50 o 
   5  10   7       12.09       11.75      7.35 o 
  -6  11   7       31.68       40.83      5.67 o 
  -5  11   7      162.75      147.92     11.33 o 
  -4  11   7        1.96        5.32      3.61 o 
  -3  11   7        3.35        9.41      3.45 o 
  -2  11   7       97.66      119.02      6.50 o 
  -1  11   7      161.37      153.19     12.07 o 
   0  11   7      277.21      282.57     12.50 o 
   1  11   7       15.22       12.29      5.59 o 
   2  11   7        0.44        8.28      4.17 o 
   3  11   7       61.43       59.09     14.69 o 
   4  11   7       43.58       60.34     19.82 o 
   5  11   7        1.01        4.21      3.75 o 
  -5  12   7       14.35       11.38      5.18 o 
  -4  12   7        4.54        1.13      2.99 o 
  -3  12   7      136.62      137.12     10.25 o 
  -2  12   7       17.87       19.38      6.49 o 
  -1  12   7       65.32       47.63     11.07 o 
   0  12   7       59.19       50.84     12.15 o 
   1  12   7        2.29        8.37      3.75 o 
   2  12   7        8.11       15.57      4.94 o 
   3  12   7        5.07        7.15      3.61 o 
   4  12   7       55.01       43.70     13.00 o 
  -4  13   7       91.35       88.23      9.10 o 
  -3  13   7       43.79       36.34     10.92 o 
  -2  13   7        8.72       29.55     14.57 o 
  -1  13   7      142.99      167.13     10.31 o 
   0  13   7        7.86       -3.59      6.24 o 
   1  13   7        3.38        8.39      4.35 o 
   2  13   7        0.19        5.07      3.82 o 
   3  13   7        5.24        6.95      3.84 o 
  -3  14   7       77.60       85.56     15.53 o 
  -2  14   7       34.38       66.89     14.98 o 
  -1  14   7        3.99       13.42      6.85 o 
   0  14   7       27.37       45.23     11.37 o 
   1  14   7      199.66      203.15     16.97 o 
   2  14   7        0.56        4.29      5.25 o 
  -8   0   8       10.87       15.90      8.55 o 
  -7   0   8        0.06        4.39      3.37 o 
  -6   0   8        0.04       -0.90      4.44 o 
  -5   0   8      106.05      106.68      9.33 o 
  -4   0   8      176.07      187.29      6.42 o 
  -3   0   8        1.25       10.83      2.12 o 
  -2   0   8     2186.43     2149.44     50.81 o 
  -1   0   8       29.77       19.48      5.90 o 
   0   0   8      932.41      986.23     27.48 o 
   1   0   8     3087.30     3313.70     51.31 o 
   2   0   8       33.45       35.49      8.38 o 
   3   0   8     1192.64     1213.12     73.88 o 
   4   0   8        8.89       18.37      5.74 o 
   5   0   8      387.01      418.37     17.32 o 
   6   0   8       11.93        7.31      4.19 o 
   7   0   8      561.43      545.72     40.04 o 
  -8   1   8        1.28        6.67      3.52 o 
  -7   1   8       25.08       26.87      4.69 o 
  -6   1   8       37.86       45.43      5.67 o 
  -5   1   8      278.55      285.59      9.51 o 
  -4   1   8       53.34       46.65      6.40 o 
  -3   1   8      264.33      244.51      7.96 o 
  -2   1   8     1631.32     1738.12     30.03 o 
  -1   1   8      749.05      878.78     23.75 o 
   0   1   8     1986.04     2078.80     23.62 o 
   1   1   8     1426.56     1544.47     18.70 o 
   2   1   8      274.95      309.43      6.55 o 
   3   1   8       13.36       13.38      3.26 o 
   4   1   8       18.28       21.07      4.26 o 
   5   1   8       13.46        9.76      3.06 o 
   6   1   8       48.47       57.71      8.29 o 
   7   1   8       79.59       87.67      9.08 o 
  -8   2   8       47.64       36.31      9.83 o 
  -7   2   8        6.18        8.06      3.66 o 
  -6   2   8      268.04      276.66      9.03 o 
  -5   2   8      144.52      144.17      7.08 o 
  -4   2   8      202.54      203.33      6.50 o 
  -3   2   8      864.77      900.21     14.10 o 
  -2   2   8     2258.62     2469.02     90.10 o 
  -1   2   8      377.47      394.73      8.95 o 
   0   2   8        0.64        6.88      3.90 o 
   1   2   8       53.61       45.88      6.60 o 
   2   2   8      119.36      116.26      4.62 o 
   3   2   8       13.46       13.34      2.84 o 
   4   2   8      130.98      106.87      6.13 o 
   5   2   8       34.36       37.38      5.14 o 
   6   2   8      116.86      100.28      9.50 o 
   7   2   8        3.97        3.19      3.12 o 
  -8   3   8        3.44        3.60      2.30 o 
  -7   3   8        3.09        0.85      2.94 o 
  -6   3   8       92.28       90.88      6.69 o 
  -5   3   8       38.71       41.24      3.68 o 
  -4   3   8     1009.78     1043.93     14.78 o 
  -3   3   8       76.76       87.59      6.76 o 
  -2   3   8       47.62       64.99      5.69 o 
  -1   3   8        2.78        8.98      3.70 o 
   0   3   8      804.08      794.31     13.65 o 
   1   3   8       43.74       48.02      4.46 o 
   2   3   8       98.48      101.14      4.24 o 
   3   3   8        8.92        6.86      1.88 o 
   4   3   8        3.23        4.68      2.53 o 
   5   3   8        0.02        4.82      2.36 o 
   6   3   8        4.69        8.16      3.64 o 
   7   3   8        2.30       10.21      4.17 o 
  -8   4   8       27.04       27.93     12.78 o 
  -7   4   8       48.11       63.51      7.11 o 
  -6   4   8       38.79       34.30      6.87 o 
  -5   4   8      506.06      523.78     15.00 o 
  -4   4   8       13.89       13.61      3.62 o 
  -3   4   8      173.21      171.76      6.38 o 
  -2   4   8      446.54      455.43     16.58 o 
  -1   4   8      355.41      349.45      9.78 o 
   0   4   8      373.66      420.75     20.59 o 
   1   4   8       21.05       26.98      3.97 o 
   2   4   8       32.91       31.73      6.22 o 
   3   4   8      110.55      104.14      4.20 o 
   4   4   8        2.17        6.37      4.42 o 
   5   4   8        0.30        4.37      2.18 o 
   6   4   8       49.11       41.44     12.60 o 
   7   4   8       49.31       68.28     19.70 o 
  -8   5   8       26.34       10.25      4.73 o 
  -7   5   8        0.35        3.29      3.04 o 
  -6   5   8       39.73       40.40      6.64 o 
  -5   5   8       38.61       35.83      5.06 o 
  -4   5   8        2.80        4.77      2.11 o 
  -3   5   8      463.24      483.34     14.07 o 
  -2   5   8      257.26      240.42      9.80 o 
  -1   5   8      433.56      494.35     11.12 o 
   0   5   8      385.46      381.06      9.08 o 
   1   5   8       20.93       33.11      3.69 o 
   2   5   8       98.64       96.66      5.41 o 
   3   5   8      142.23      134.87      6.35 o 
   4   5   8       43.41       41.36      5.47 o 
   5   5   8       27.37       34.95      8.88 o 
   6   5   8       66.92       67.79     19.76 o 
   7   5   8       18.28       14.20      7.31 o 
  -8   6   8        1.15        6.42      3.34 o 
  -7   6   8       10.77        6.57      4.70 o 
  -6   6   8       39.46       51.33      5.62 o 
  -5   6   8       20.60       19.25      3.95 o 
  -4   6   8       81.09      108.42      8.96 o 
  -3   6   8        9.08        7.89      2.40 o 
  -2   6   8        8.05       10.10      3.26 o 
  -1   6   8        1.27        5.12      3.04 o 
   0   6   8       24.46       25.73      5.65 o 
   1   6   8      216.15      214.75      6.84 o 
   2   6   8       18.55       23.08      5.03 o 
   3   6   8       40.03       35.78      6.68 o 
   4   6   8        2.04        9.46      5.70 o 
   5   6   8       14.77       10.52     15.59 o 
   6   6   8       55.68       39.90     24.56 o 
   7   6   8        8.66        6.50      8.22 o 
  -7   7   8       59.20       49.60     12.26 o 
  -6   7   8       23.50       17.43      5.43 o 
  -5   7   8       23.58       26.72      3.77 o 
  -4   7   8        3.11        7.32      2.64 o 
  -3   7   8        8.21       13.20      3.52 o 
  -2   7   8       78.90       79.15      5.72 o 
  -1   7   8        3.87        4.06      1.65 o 
   0   7   8       13.18       13.32      3.11 o 
   1   7   8        7.48        7.17      3.75 o 
   2   7   8     1010.57     1005.31     38.54 o 
   3   7   8       64.93       64.16     21.69 o 
   4   7   8      428.01      444.89     21.91 o 
   5   7   8       74.47       79.14     21.49 o 
   6   7   8        6.11        7.34      5.69 o 
  -7   8   8      182.10      192.47     13.73 o 
  -6   8   8       22.36       26.31      9.84 o 
  -5   8   8      743.86      771.60     17.40 o 
  -4   8   8       38.60       47.16      5.63 o 
  -3   8   8      637.51      642.79     17.50 o 
  -2   8   8      355.70      370.41      9.68 o 
  -1   8   8        8.26       11.56      2.78 o 
   0   8   8     4569.49     4571.72     80.74 o 
   1   8   8       76.65       71.92      9.02 o 
   2   8   8     2639.80     2717.14     75.05 o 
   3   8   8       46.43       56.40     15.91 o 
   4   8   8       62.52       53.88      9.10 o 
   5   8   8       89.79       58.78     18.61 o 
   6   8   8        0.54        4.08      6.10 o 
  -7   9   8      413.18      467.70     21.83 o 
  -6   9   8      145.52      136.89     12.20 o 
  -5   9   8      183.17      188.17     10.27 o 
  -4   9   8      909.01      879.39     19.74 o 
  -3   9   8      476.39      430.08     17.03 o 
  -2   9   8     1521.92     1582.05     39.57 o 
  -1   9   8      623.90      636.35     12.45 o 
   0   9   8      492.89      476.53     12.09 o 
   1   9   8       71.65       76.60      7.50 o 
   2   9   8        5.98        4.25      5.13 o 
   3   9   8      151.46      151.86     12.77 o 
   4   9   8       98.00       88.89     21.61 o 
   5   9   8        0.02        5.94      4.14 o 
   6   9   8       14.47       27.69      8.21 o 
  -6  10   8       37.31       43.48      9.15 o 
  -5  10   8      235.36      268.86     10.49 o 
  -4  10   8      102.11      109.50     10.01 o 
  -3  10   8      383.91      403.58     11.82 o 
  -2  10   8      288.07      305.21     10.01 o 
  -1  10   8      103.14      106.70      7.50 o 
   0  10   8       82.49       89.20     12.78 o 
   1  10   8      137.98      152.32     10.79 o 
   2  10   8        8.23        6.81      2.66 o 
   3  10   8        0.42        5.91      4.19 o 
   4  10   8       13.23        5.88      6.42 o 
   5  10   8        0.90       13.09      6.70 o 
  -5  11   8       57.96       52.32     12.13 o 
  -4  11   8       67.58       50.22     11.22 o 
  -3  11   8        7.29        9.91      4.08 o 
  -2  11   8       11.19        8.99      5.41 o 
  -1  11   8        9.61        6.38      2.49 o 
   0  11   8       15.40       18.99      4.61 o 
   1  11   8       68.08       61.79      7.57 o 
   2  11   8        6.81       13.21      4.26 o 
   3  11   8      121.03      134.76     16.19 o 
   4  11   8        0.35        6.67      5.51 o 
  -5  12   8       27.49       19.18      6.12 o 
  -4  12   8       13.65        7.87      3.34 o 
  -3  12   8        0.47        1.51      2.83 o 
  -2  12   8        8.68       10.07     10.75 o 
  -1  12   8       44.43       53.65     13.97 o 
   0  12   8      157.81      181.02     14.69 o 
   1  12   8       45.68       49.61      9.91 o 
   2  12   8       89.32       96.07     10.01 o 
   3  12   8       38.76       51.70     11.40 o 
   4  12   8        1.37        5.73      2.73 o 
  -4  13   8        0.01       10.39      5.13 o 
  -3  13   8        3.52       26.52     15.15 o 
  -2  13   8       14.47        8.40      6.83 o 
  -1  13   8       39.79       41.82     15.21 o 
   0  13   8        9.50       27.20      8.84 o 
   1  13   8       12.01       10.85      5.06 o 
   2  13   8        5.18       10.16      4.48 o 
   3  13   8        0.95        9.35      4.84 o 
  -2  14   8       61.78       44.58     13.14 o 
  -1  14   8       15.03       23.19     10.04 o 
   0  14   8       25.26       42.75      8.74 o 
   1  14   8       25.23       42.55     12.21 o 
  -8   1   9        7.68       10.38      4.33 o 
  -7   1   9       14.08       26.27      5.14 o 
  -6   1   9      105.47      113.42     14.22 o 
  -5   1   9       10.67        8.93      2.74 o 
  -4   1   9      304.05      304.78      5.31 o 
  -3   1   9       53.14       48.79      8.20 o 
  -2   1   9       83.47       58.15     11.23 o 
  -1   1   9      882.81      957.13     19.62 o 
   0   1   9       11.11        7.98      3.14 o 
   1   1   9       22.40       28.45      5.89 o 
   2   1   9      702.18      642.40     23.21 o 
   3   1   9      242.56      234.96      7.72 o 
   4   1   9       80.09       83.65      6.05 o 
   5   1   9       19.67       16.83      4.07 o 
   6   1   9       89.47       86.42      8.55 o 
   7   1   9        1.38        7.22      4.14 o 
  -8   2   9        5.42       18.69      4.27 o 
  -7   2   9       14.09       13.68      4.14 o 
  -6   2   9       88.89       99.79     10.89 o 
  -5   2   9      410.14      386.80     11.16 o 
  -4   2   9       30.50       30.28      3.71 o 
  -3   2   9      961.96      986.08     17.80 o 
  -2   2   9      245.49      249.40     17.65 o 
  -1   2   9      311.03      351.11      9.37 o 
   0   2   9       98.89      116.09      5.90 o 
   1   2   9        1.33        4.67      2.22 o 
   2   2   9      115.49      101.66      5.25 o 
   3   2   9        0.87        3.70      2.39 o 
   4   2   9       58.01       54.31      5.27 o 
   5   2   9       25.45       23.26      3.43 o 
   6   2   9      293.36      290.09      8.72 o 
   7   2   9       12.94       11.61      6.44 o 
  -8   3   9        2.80        5.69      2.55 o 
  -7   3   9      345.85      338.40      9.72 o 
  -6   3   9       17.43       15.62      3.73 o 
  -5   3   9      186.09      185.00     10.78 o 
  -4   3   9      197.82      199.46      6.31 o 
  -3   3   9       23.32       21.29      5.78 o 
  -2   3   9      389.04      378.27     47.88 o 
  -1   3   9      155.78      109.89      6.91 o 
   0   3   9      227.55      229.47      9.09 o 
   1   3   9      199.17      181.81      5.89 o 
   2   3   9       22.36       16.54      3.55 o 
   3   3   9      116.79      131.99     11.82 o 
   4   3   9       60.73       64.31      6.70 o 
   5   3   9       69.94       58.49     10.91 o 
   6   3   9        1.70        7.09      3.52 o 
   7   3   9        4.15        5.91      5.00 o 
  -8   4   9       38.11       20.13      7.67 o 
  -7   4   9       41.16       39.73      5.13 o 
  -6   4   9      327.09      326.24      8.22 o 
  -5   4   9      520.04      524.99     14.46 o 
  -4   4   9      416.67      459.87     21.70 o 
  -3   4   9      574.55      599.25     12.80 o 
  -2   4   9       12.46       15.80      7.44 o 
  -1   4   9       42.80       41.08      6.29 o 
   0   4   9       31.12       24.40      5.37 o 
   1   4   9      111.60      119.83      4.98 o 
   2   4   9       27.44       37.31      6.45 o 
   3   4   9       76.76       77.04      7.59 o 
   4   4   9      112.90      108.41      6.40 o 
   5   4   9       20.75       17.01      4.05 o 
   6   4   9       40.07       29.58     16.52 o 
   7   4   9       10.46       16.89      5.73 o 
  -8   5   9        1.18        4.91      3.67 o 
  -7   5   9        0.05        1.23      3.04 o 
  -6   5   9        0.19        7.38      2.59 o 
  -5   5   9       16.79       25.80      7.21 o 
  -4   5   9       80.90       89.38      5.41 o 
  -3   5   9        0.31        4.40      2.78 o 
  -2   5   9      301.06      321.26     14.15 o 
  -1   5   9       93.74       94.83      6.73 o 
   0   5   9        9.68        4.83      2.90 o 
   1   5   9       30.17       31.42      4.62 o 
   2   5   9       45.67       45.19      5.67 o 
   3   5   9       26.33       24.88      4.91 o 
   4   5   9      146.05      136.98      7.09 o 
   5   5   9      107.76       94.17     16.12 o 
   6   5   9        5.72        5.04      6.74 o 
   7   5   9      126.48      107.65     25.89 o 
  -7   6   9       12.68       11.81      4.78 o 
  -6   6   9        7.62        7.25      2.91 o 
  -5   6   9        5.18        6.70      2.84 o 
  -4   6   9        4.71        6.38      3.10 o 
  -3   6   9        1.35        7.39      3.76 o 
  -2   6   9        8.23        6.34      3.27 o 
  -1   6   9      343.67      341.74      9.81 o 
   0   6   9      384.79      359.08      9.85 o 
   1   6   9      612.05      567.70     25.03 o 
   2   6   9      301.39      336.67     17.62 o 
   3   6   9       10.72        9.02      3.69 o 
   4   6   9        0.49       -0.41      4.83 o 
   5   6   9       40.00       37.96     11.01 o 
   6   6   9       32.64       25.19      9.07 o 
  -7   7   9      161.17      160.35     13.01 o 
  -6   7   9      115.54      119.57     11.91 o 
  -5   7   9       71.14       54.40      7.91 o 
  -4   7   9       22.11       21.59      4.19 o 
  -3   7   9      272.05      276.90      9.31 o 
  -2   7   9      835.54      786.78     18.91 o 
  -1   7   9     1043.88     1068.30     28.02 o 
   0   7   9      613.09      649.56     22.70 o 
   1   7   9       14.22       12.65      3.44 o 
   2   7   9      123.48      116.69      5.94 o 
   3   7   9      155.51      191.32     15.78 o 
   4   7   9      138.74      151.62     10.32 o 
   5   7   9        1.45        0.35      7.10 o 
   6   7   9      158.02      141.80     14.55 o 
  -7   8   9       70.57       50.10     13.81 o 
  -6   8   9      155.96      179.73      9.92 o 
  -5   8   9       27.67       24.25      7.43 o 
  -4   8   9       97.42      103.50      5.89 o 
  -3   8   9        8.99        9.87      3.57 o 
  -2   8   9       38.33       35.02      5.38 o 
  -1   8   9      415.07      384.47      9.23 o 
   0   8   9       49.65       46.36      4.28 o 
   1   8   9      423.11      414.38     34.05 o 
   2   8   9        4.74       10.37      5.11 o 
   3   8   9       25.35       15.26      7.55 o 
   4   8   9       24.18       23.45     11.11 o 
   5   8   9        0.86        9.32      5.79 o 
   6   8   9        0.01        3.20      5.86 o 
  -6   9   9        4.50        8.51      4.11 o 
  -5   9   9        1.16        5.00      3.82 o 
  -4   9   9      248.38      256.46     37.47 o 
  -3   9   9      327.65      334.63     13.03 o 
  -2   9   9     1076.81     1090.68     14.81 o 
  -1   9   9      488.11      483.90     11.50 o 
   0   9   9      246.12      238.73     10.87 o 
   1   9   9      245.81      235.64     46.34 o 
   2   9   9       45.84       54.18      6.88 o 
   3   9   9       51.75       42.03     16.83 o 
   4   9   9        5.34       13.31      6.77 o 
   5   9   9       17.54       12.82      6.41 o 
  -6  10   9      207.29      203.84     13.94 o 
  -5  10   9       64.65       79.50      9.14 o 
  -4  10   9      123.59      138.62     11.46 o 
  -3  10   9       66.70       56.63      9.04 o 
  -2  10   9       39.29       45.52      5.90 o 
  -1  10   9       23.90       22.17      4.91 o 
   0  10   9       26.02       23.25      4.54 o 
   1  10   9       58.67       52.80      6.02 o 
   2  10   9        0.70        8.75      6.29 o 
   3  10   9       40.83       51.32     10.05 o 
   4  10   9        0.36        6.93      7.60 o 
   5  10   9        5.47        8.16      5.71 o 
  -5  11   9       24.89       24.66      5.34 o 
  -4  11   9      157.20      158.52      8.65 o 
  -3  11   9        5.25        8.57      2.98 o 
  -2  11   9        7.19       10.63     14.54 o 
  -1  11   9        6.82        5.46      3.45 o 
   0  11   9        2.15        2.39      3.58 o 
   1  11   9       24.56       22.21      5.59 o 
   2  11   9       71.98       82.65     11.95 o 
   3  11   9        0.49        4.14      5.69 o 
   4  11   9       11.33        9.93      5.05 o 
  -4  12   9       31.13       27.64      9.42 o 
  -3  12   9       15.88       18.24      4.26 o 
  -2  12   9       32.38       32.51      9.98 o 
  -1  12   9       23.41       15.39      7.62 o 
   0  12   9       10.94        7.95      5.34 o 
   1  12   9        0.81        9.40      3.58 o 
   2  12   9       65.31       67.77      7.74 o 
   3  12   9       32.57       20.99      5.38 o 
  -3  13   9       18.73       12.88     10.03 o 
  -2  13   9        5.56       -0.29      9.68 o 
  -1  13   9       19.38       13.26     12.51 o 
   0  13   9        0.02        3.86      4.63 o 
   1  13   9      125.26      143.20     10.09 o 
   2  13   9       19.16       21.38      6.36 o 
  -2  14   9        2.65       10.85     11.46 o 
  -1  14   9       52.83       72.47     20.62 o 
   0  14   9        7.50       18.18     10.47 o 
   1  14   9       36.75       26.23     11.05 o 
  -8   0  10       11.30       22.15      6.25 o 
  -7   0  10       86.27       73.30     14.96 o 
  -6   0  10      235.83      237.87     33.34 o 
  -5   0  10        4.93        5.49      5.21 o 
  -4   0  10      856.23      878.09     16.81 o 
  -3   0  10     2241.67     2441.88     41.44 o 
  -2   0  10     2332.62     2249.22     43.39 o 
  -1   0  10      963.19     1038.57     32.22 o 
   0   0  10      720.85      692.71     16.79 o 
   1   0  10      278.50      211.36     25.58 o 
   2   0  10       71.32       77.41     16.39 o 
   3   0  10        2.13        9.56      4.46 o 
   4   0  10      247.37      245.79     16.25 o 
   5   0  10      194.31      212.29     20.69 o 
   6   0  10     1459.93     1407.70     28.26 o 
   7   0  10      115.38      119.63     17.39 o 
  -8   1  10        0.06        4.38      4.05 o 
  -7   1  10       40.22       25.45      5.50 o 
  -6   1  10       28.46       36.85      7.08 o 
  -5   1  10      232.21      243.35     10.81 o 
  -4   1  10       49.85       51.43      5.10 o 
  -3   1  10       47.97       54.99      8.23 o 
  -2   1  10       10.84        6.47      4.98 o 
  -1   1  10      194.38      181.19     15.99 o 
   0   1  10      107.81      111.42      5.07 o 
   1   1  10        5.19        4.40      2.74 o 
   2   1  10      605.51      635.26     20.59 o 
   3   1  10      923.21      895.48     17.00 o 
   4   1  10      656.78      666.77     17.10 o 
   5   1  10      571.32      587.89     20.67 o 
   6   1  10      167.67      170.85      9.79 o 
   7   1  10       27.76       18.77      6.38 o 
  -8   2  10       67.27       27.07     17.32 o 
  -7   2  10      111.07      100.62     10.49 o 
  -6   2  10       55.11       78.86     12.89 o 
  -5   2  10       31.00       37.90      4.37 o 
  -4   2  10      169.16      163.83     11.16 o 
  -3   2  10       19.74       12.98      4.45 o 
  -2   2  10       20.83       31.71      7.52 o 
  -1   2  10      102.83       98.54      6.21 o 
   0   2  10      165.60      174.01     12.21 o 
   1   2  10      144.69      150.30      5.47 o 
   2   2  10        1.42        4.49      3.08 o 
   3   2  10       11.22        8.21      3.71 o 
   4   2  10       35.34       33.95      4.50 o 
   5   2  10      255.95      268.55      8.21 o 
   6   2  10      136.28      138.12      7.78 o 
   7   2  10      381.76      400.98     21.78 o 
  -8   3  10       52.54       72.07     13.47 o 
  -7   3  10        0.24        4.06      3.01 o 
  -6   3  10       64.64       71.25      7.04 o 
  -5   3  10       54.43       55.65      5.97 o 
  -4   3  10      154.85      165.25      7.37 o 
  -3   3  10       59.03       66.51     11.53 o 
  -2   3  10       69.48       59.70      9.25 o 
  -1   3  10       13.20        9.42      4.14 o 
   0   3  10       50.79       34.51      5.46 o 
   1   3  10       21.84       28.09      4.54 o 
   2   3  10       31.12       32.68      7.68 o 
   3   3  10       37.08       33.55      5.28 o 
   4   3  10        1.60        3.37      3.25 o 
   5   3  10      202.48      231.34     15.73 o 
   6   3  10        0.01        4.36      3.87 o 
   7   3  10       97.40      143.96     11.54 o 
  -8   4  10       10.20        7.64      5.26 o 
  -7   4  10        0.51        4.80      3.64 o 
  -6   4  10        3.59        5.08      3.66 o 
  -5   4  10        1.45        4.88      3.11 o 
  -4   4  10       48.45       56.67      5.62 o 
  -3   4  10      294.34      291.70      9.23 o 
  -2   4  10      112.44      125.78     11.44 o 
  -1   4  10      117.68      131.89      6.68 o 
   0   4  10       52.47       68.11      8.72 o 
   1   4  10      172.75      174.07     11.83 o 
   2   4  10       35.39       31.59      6.60 o 
   3   4  10       39.38       43.27      4.06 o 
   4   4  10       58.60       82.64      7.09 o 
   5   4  10       11.41        9.66      4.13 o 
   6   4  10        0.01        9.60     10.47 o 
  -7   5  10       63.07       55.14      7.65 o 
  -6   5  10      145.56      160.40      6.75 o 
  -5   5  10        4.66        8.07      3.05 o 
  -4   5  10       74.34       66.13      7.93 o 
  -3   5  10      102.08      112.23      5.82 o 
  -2   5  10        1.07        7.41      3.58 o 
  -1   5  10       19.68       20.78      5.44 o 
   0   5  10       53.74       34.33      5.20 o 
   1   5  10       33.45       35.91      6.50 o 
   2   5  10      212.45      195.70      7.58 o 
   3   5  10       13.48        8.10      2.88 o 
   4   5  10      119.11      122.22     15.41 o 
   5   5  10       97.98       85.31     23.33 o 
   6   5  10       22.96       34.00      9.18 o 
  -7   6  10       14.13       11.97      4.40 o 
  -6   6  10        0.55        1.91      2.77 o 
  -5   6  10      170.75      166.51      9.24 o 
  -4   6  10      115.87      115.92      6.39 o 
  -3   6  10      195.73      212.78      7.34 o 
  -2   6  10      295.46      264.05     18.87 o 
  -1   6  10       47.56       51.61      7.41 o 
   0   6  10      784.87      794.56     14.95 o 
   1   6  10      368.79      367.47     12.87 o 
   2   6  10      424.64      382.59     15.77 o 
   3   6  10      108.52       99.83      6.24 o 
   4   6  10       10.41       13.34      6.36 o 
   5   6  10       30.36       22.89     11.12 o 
   6   6  10       10.18       10.21     10.59 o 
  -7   7  10       49.93       51.51     43.67 o 
  -6   7  10        1.19        5.67      3.59 o 
  -5   7  10        2.28        8.73      3.68 o 
  -4   7  10      437.94      449.11     10.88 o 
  -3   7  10       13.46       17.25      3.94 o 
  -2   7  10     2245.83     2283.94     43.41 o 
  -1   7  10       17.60       15.74      4.42 o 
   0   7  10      744.94      773.55     25.11 o 
   1   7  10      276.73      234.55     10.15 o 
   2   7  10       32.04       28.72      5.44 o 
   3   7  10       72.05       75.30     23.05 o 
   4   7  10       22.39       12.19      5.20 o 
   5   7  10       74.69       48.66     15.59 o 
   6   7  10       10.32       11.48      9.90 o 
  -7   8  10       57.25       44.93     20.71 o 
  -6   8  10      620.80      620.00     37.17 o 
  -5   8  10       14.79       18.47      5.03 o 
  -4   8  10     1611.09     1695.62     24.18 o 
  -3   8  10        1.89        8.54      3.31 o 
  -2   8  10      224.52      231.42      8.20 o 
  -1   8  10      185.40      177.82      6.52 o 
   0   8  10      115.15      141.45     23.96 o 
   1   8  10       13.20       18.24      3.64 o 
   2   8  10       42.49       24.97      8.59 o 
   3   8  10      193.78      218.02     16.38 o 
   4   8  10      276.00      229.92     16.78 o 
   5   8  10       74.24       58.79     20.23 o 
  -6   9  10       47.01       40.36      8.17 o 
  -5   9  10       90.52       79.44     11.11 o 
  -4   9  10       75.34       68.41      9.59 o 
  -3   9  10       45.10       41.42      9.33 o 
  -2   9  10      339.98      344.67     12.89 o 
  -1   9  10        2.90        3.66      1.94 o 
   0   9  10       78.60       71.57     15.66 o 
   1   9  10       50.82       58.86     19.75 o 
   2   9  10       15.71       18.26      5.54 o 
   3   9  10       11.47        8.84      5.64 o 
   4   9  10        0.53        1.18      3.29 o 
   5   9  10        6.72       16.28      6.69 o 
  -6  10  10      166.74      153.62     11.44 o 
  -5  10  10      160.92      171.76     15.04 o 
  -4  10  10       61.01       43.51      8.33 o 
  -3  10  10        3.02        4.40      4.07 o 
  -2  10  10        3.99        3.97      2.10 o 
  -1  10  10       50.68       60.08      5.57 o 
   0  10  10       12.84       13.72      5.32 o 
   1  10  10        3.40        7.03      4.67 o 
   2  10  10       34.35       26.42     11.25 o 
   3  10  10        0.36       14.02      5.78 o 
   4  10  10        0.74        5.83      4.37 o 
  -5  11  10        1.08        9.09      4.15 o 
  -4  11  10      145.68      120.85     16.78 o 
  -3  11  10       15.01       15.28      5.61 o 
  -2  11  10       73.17       51.61      9.96 o 
  -1  11  10        2.74        4.37      3.18 o 
   0  11  10       10.50       12.73      4.16 o 
   1  11  10        3.17        6.60      3.38 o 
   2  11  10       12.96        9.33      4.99 o 
   3  11  10        1.78        0.02      5.40 o 
   4  11  10       16.89       21.46      9.39 o 
  -4  12  10       55.08       53.38     11.65 o 
  -3  12  10        8.75        9.29      4.53 o 
  -2  12  10        6.21       14.57      9.92 o 
  -1  12  10      156.88      175.58     12.29 o 
   0  12  10        5.28        8.70      4.43 o 
   1  12  10      254.16      287.63     22.14 o 
   2  12  10       18.85       18.52      6.08 o 
   3  12  10       11.65        7.82      6.43 o 
  -3  13  10        0.46       24.34     11.52 o 
  -2  13  10       40.47       36.00     11.78 o 
  -1  13  10        4.66       31.70     15.21 o 
   0  13  10       45.76       49.45     15.78 o 
   1  13  10        0.01        5.34      3.67 o 
   2  13  10        0.55        2.33      2.80 o 
  -8   1  11       37.18       22.05      4.70 o 
  -7   1  11       96.37       99.06      9.94 o 
  -6   1  11       20.91       22.19      5.04 o 
  -5   1  11      495.46      509.01     24.50 o 
  -4   1  11      214.21      203.14      7.99 o 
  -3   1  11       67.36       51.13      9.28 o 
  -2   1  11      129.56      119.20     18.03 o 
  -1   1  11       72.51       73.38     16.94 o 
   0   1  11       84.43       73.45      5.22 o 
   1   1  11        1.14        5.45      3.15 o 
   2   1  11      643.67      602.47     12.43 o 
   3   1  11       69.04       71.17      7.29 o 
   4   1  11     2234.69     2295.92     24.18 o 
   5   1  11      110.58      121.55     10.28 o 
   6   1  11      481.28      462.16     25.08 o 
  -8   2  11        0.00        8.78      5.65 o 
  -7   2  11       79.58       61.56     10.63 o 
  -6   2  11       38.69       29.54      5.58 o 
  -5   2  11       54.24       60.46     10.45 o 
  -4   2  11      121.99      139.38     12.48 o 
  -3   2  11       89.22       88.98     23.75 o 
  -2   2  11       52.33       42.40      6.98 o 
  -1   2  11       90.88      102.23     22.92 o 
   0   2  11       67.63       62.90      9.51 o 
   1   2  11       10.12        4.38      3.57 o 
   2   2  11      266.26      255.25      7.43 o 
   3   2  11       58.50       56.65      4.31 o 
   4   2  11       48.48       48.19      5.85 o 
   5   2  11        3.00        8.28      5.10 o 
   6   2  11      283.96      248.18     14.80 o 
  -8   3  11       37.50       29.26      7.57 o 
  -7   3  11       41.11       34.20      5.54 o 
  -6   3  11       69.33       66.43     10.26 o 
  -5   3  11        4.70        5.99      3.50 o 
  -4   3  11       27.82       25.17      3.78 o 
  -3   3  11       41.32       51.89      9.08 o 
  -2   3  11       62.42       57.18     21.07 o 
  -1   3  11      283.98      303.23     12.78 o 
   0   3  11       16.70       19.23      4.60 o 
   1   3  11        0.02        4.96      3.08 o 
   2   3  11       61.63       66.00      6.14 o 
   3   3  11        0.38        6.57      2.92 o 
   4   3  11       26.02       23.26      4.14 o 
   5   3  11       29.32       33.67      5.41 o 
   6   3  11       53.35       35.71     11.34 o 
  -7   4  11       46.19       50.90      7.41 o 
  -6   4  11        6.21       10.95      3.65 o 
  -5   4  11        1.55        7.18      3.01 o 
  -4   4  11       14.31       15.64      3.93 o 
  -3   4  11        6.36       10.33      4.72 o 
  -2   4  11       15.60       10.49      8.00 o 
  -1   4  11        6.21       14.89      4.29 o 
   0   4  11      168.86      150.41     16.34 o 
   1   4  11        5.26        8.26      3.50 o 
   2   4  11      146.78      132.49      7.80 o 
   3   4  11       53.63       67.53      7.45 o 
   4   4  11      123.92      114.53      7.53 o 
   5   4  11       62.87       88.23     23.42 o 
   6   4  11       60.46       43.52     13.26 o 
  -7   5  11      118.76      118.62     11.76 o 
  -6   5  11       29.10       36.23      6.34 o 
  -5   5  11      156.14      155.69     10.40 o 
  -4   5  11       24.38       33.44      4.30 o 
  -3   5  11       20.08       29.85      5.16 o 
  -2   5  11      241.33      244.91     10.91 o 
  -1   5  11        0.56        1.13      4.26 o 
   0   5  11      253.36      266.19      9.40 o 
   1   5  11       34.12       25.09      5.26 o 
   2   5  11        0.13        7.15      2.86 o 
   3   5  11      201.10      202.21      7.22 o 
   4   5  11        5.07        6.48      3.98 o 
   5   5  11        2.77       11.53      6.43 o 
   6   5  11       36.52       31.59      9.70 o 
  -7   6  11       19.32       30.27      6.52 o 
  -6   6  11       97.77      102.88     10.19 o 
  -5   6  11      144.10      155.59      6.90 o 
  -4   6  11      418.42      445.44     13.13 o 
  -3   6  11       48.38       55.88      6.91 o 
  -2   6  11      103.42      106.50      9.77 o 
  -1   6  11       51.65       45.13      9.89 o 
   0   6  11       16.17       28.25      9.22 o 
   1   6  11        0.17        3.36      2.46 o 
   2   6  11        9.81        7.46      4.05 o 
   3   6  11      374.35      379.60     21.55 o 
   4   6  11      182.00      156.20     36.16 o 
   5   6  11      290.94      316.81     33.27 o 
   6   6  11      107.50      127.83     11.81 o 
  -7   7  11       53.99       50.80      8.44 o 
  -6   7  11      187.07      197.75      7.75 o 
  -5   7  11        9.76       16.02      3.72 o 
  -4   7  11       53.55       48.37      7.68 o 
  -3   7  11      279.29      274.02      8.56 o 
  -2   7  11       61.55       60.73      4.57 o 
  -1   7  11      155.54      143.52      7.29 o 
   0   7  11      241.32      190.97     14.19 o 
   1   7  11      117.66      125.78      6.80 o 
   2   7  11      250.53      224.89     12.35 o 
   3   7  11       79.47      100.61      9.28 o 
   4   7  11      145.01      118.10     32.59 o 
   5   7  11        4.94        5.25      5.51 o 
  -6   8  11       86.79       78.87      8.71 o 
  -5   8  11      286.27      312.05     19.37 o 
  -4   8  11      107.63       93.37      8.34 o 
  -3   8  11      365.35      366.41     17.69 o 
  -2   8  11        4.50        6.87      3.88 o 
  -1   8  11      163.73      145.04      6.22 o 
   0   8  11      117.63       94.59      7.87 o 
   1   8  11       13.69       21.01      5.22 o 
   2   8  11      114.83      118.33     13.48 o 
   3   8  11       53.06       35.07     10.98 o 
   4   8  11      146.05       99.00     30.99 o 
   5   8  11       33.73       24.18      7.70 o 
  -6   9  11      132.73      115.48     13.81 o 
  -5   9  11        1.27        6.45      4.31 o 
  -4   9  11       64.21       71.46      8.48 o 
  -3   9  11        0.03        1.57      2.89 o 
  -2   9  11       55.80       41.93      7.02 o 
  -1   9  11        2.98        6.53      2.81 o 
   0   9  11      147.01      169.50      8.73 o 
   1   9  11       23.34       20.45      6.36 o 
   2   9  11        3.20        6.19      6.48 o 
   3   9  11       11.98       12.49      7.31 o 
   4   9  11        9.42       14.74      7.62 o 
   5   9  11        0.00        4.68      7.17 o 
  -5  10  11      110.70      121.47     10.79 o 
  -4  10  11        6.48        8.61      4.03 o 
  -3  10  11      216.06      216.66     10.96 o 
  -2  10  11        0.21        3.00      2.27 o 
  -1  10  11       49.34       47.74      7.30 o 
   0  10  11       13.45       13.01      5.57 o 
   1  10  11        0.17        7.73      4.88 o 
   2  10  11        2.94        9.05      6.11 o 
   3  10  11        9.12       15.90      7.30 o 
   4  10  11        3.75        5.84      6.59 o 
  -5  11  11        8.50        6.99      4.47 o 
  -4  11  11        0.05        3.70      3.92 o 
  -3  11  11       34.17       37.17     28.47 o 
  -2  11  11       17.97       12.90      4.73 o 
  -1  11  11      166.47      218.02      8.81 o 
   0  11  11        2.55       13.20      4.64 o 
   1  11  11        1.89        5.14      3.25 o 
   2  11  11       16.85       19.59      6.37 o 
   3  11  11        6.96       13.61      9.31 o 
  -4  12  11       27.40       21.59      6.46 o 
  -3  12  11       33.49       35.32      9.42 o 
  -2  12  11       11.33       11.66     15.56 o 
  -1  12  11       59.55       52.30      7.41 o 
   0  12  11       44.86       41.37      7.37 o 
   1  12  11       12.15        8.20      5.88 o 
   2  12  11       30.89       21.90     10.83 o 
  -2  13  11       29.12       17.10     10.99 o 
  -1  13  11       73.74       71.72     15.01 o 
   0  13  11       30.65       13.04      7.33 o 
   1  13  11       27.07       20.92      7.39 o 
  -8   0  12      145.08      127.96     10.55 o 
  -7   0  12      417.96      372.23     25.01 o 
  -6   0  12      255.14      257.22     24.57 o 
  -5   0  12       52.25       47.37     10.82 o 
  -4   0  12        6.85      134.13     13.23 o 
  -3   0  12        3.76       -0.87      5.64 o 
  -2   0  12       51.77       59.76     21.40 o 
  -1   0  12      742.13      727.51     27.19 o 
   0   0  12     4305.62     4381.27     56.23 o 
   1   0  12     1323.47     1320.12     27.31 o 
   2   0  12     5776.82     6137.97    178.63 o 
   3   0  12      247.54      252.68     13.60 o 
   4   0  12      926.34      989.41     42.75 o 
   5   0  12       11.93        8.70      7.56 o 
   6   0  12        2.29       15.87      9.12 o 
  -8   1  12        7.05       15.87      4.59 o 
  -7   1  12        3.78       11.00      3.65 o 
  -6   1  12      137.55      148.42      8.95 o 
  -5   1  12       86.70       73.17     10.87 o 
  -4   1  12       69.44       65.65      9.50 o 
  -3   1  12       10.23       16.12      7.87 o 
  -2   1  12      359.83      408.59     60.08 o 
  -1   1  12      113.29      109.90      9.94 o 
   0   1  12      939.85      903.49     14.53 o 
   1   1  12        3.15       11.42      3.91 o 
   2   1  12       24.64       24.28      4.44 o 
   3   1  12      291.75      278.48     15.25 o 
   4   1  12      267.19      263.15     10.62 o 
   5   1  12      176.66      179.87      7.96 o 
   6   1  12      162.20      160.68      7.39 o 
  -8   2  12        1.23        6.07      3.86 o 
  -7   2  12        2.39       12.27      4.54 o 
  -6   2  12        9.61       12.99      4.46 o 
  -5   2  12        4.90        9.77      5.54 o 
  -4   2  12        0.41        1.98      3.75 o 
  -3   2  12        0.14        7.08      3.29 o 
  -2   2  12      135.40      138.39     11.01 o 
  -1   2  12      158.92      171.79     11.30 o 
   0   2  12        7.17        4.49      3.54 o 
   1   2  12     2325.94     2395.31     23.14 o 
   2   2  12      120.11      110.23      5.63 o 
   3   2  12     1782.32     1908.13     23.11 o 
   4   2  12        0.28        8.60      3.15 o 
   5   2  12       92.85       87.10      7.96 o 
   6   2  12        6.54        4.46      3.43 o 
  -7   3  12       48.11       46.93     10.35 o 
  -6   3  12       10.52        7.64      3.90 o 
  -5   3  12       56.18       40.61      7.29 o 
  -4   3  12       42.85       41.77      5.20 o 
  -3   3  12        2.86        9.29      4.93 o 
  -2   3  12        0.79        4.02      4.71 o 
  -1   3  12      207.99      220.59     19.46 o 
   0   3  12      470.96      449.58     28.45 o 
   1   3  12       42.70       46.34     10.22 o 
   2   3  12       47.38       48.31      7.32 o 
   3   3  12      236.73      240.96     13.35 o 
   4   3  12      306.70      300.92     10.59 o 
   5   3  12      316.00      318.71     14.65 o 
   6   3  12      131.03      127.52      9.82 o 
  -7   4  12       56.50       72.32     10.01 o 
  -6   4  12       13.42       17.82      3.83 o 
  -5   4  12       13.02       14.10      4.49 o 
  -4   4  12       39.92       33.21      7.50 o 
  -3   4  12        8.56       12.31      3.57 o 
  -2   4  12        4.62        2.02      5.42 o 
  -1   4  12       31.35       26.64      5.17 o 
   0   4  12      171.54      165.59      9.99 o 
   1   4  12       55.05       66.09      8.60 o 
   2   4  12        4.47        5.80      2.37 o 
   3   4  12      115.01      122.45      6.46 o 
   4   4  12        3.55        6.90      4.68 o 
   5   4  12      202.58      193.08      8.63 o 
   6   4  12       52.77       34.55     10.22 o 
  -7   5  12       33.97       22.73      5.00 o 
  -6   5  12       34.87       33.44      7.67 o 
  -5   5  12        2.47        3.32      2.83 o 
  -4   5  12       16.20       14.49      5.62 o 
  -3   5  12        3.76        9.94      3.61 o 
  -2   5  12        0.08        3.79      3.99 o 
  -1   5  12        0.01       11.25      6.15 o 
   0   5  12        0.75        5.17      2.51 o 
   1   5  12       13.23       13.53      4.02 o 
   2   5  12       11.54        7.16      3.80 o 
   3   5  12       12.99       16.28      4.13 o 
   4   5  12       12.25       14.27      5.76 o 
   5   5  12        2.13       11.65      5.54 o 
   6   5  12        0.20       15.69      7.91 o 
  -7   6  12       24.79       28.93      5.87 o 
  -6   6  12      319.13      305.62     15.83 o 
  -5   6  12       13.48       12.55      3.86 o 
  -4   6  12      911.64      872.31     26.39 o 
  -3   6  12      114.48      113.87     10.78 o 
  -2   6  12      609.83      582.67     23.83 o 
  -1   6  12      147.07      126.49     10.87 o 
   0   6  12       69.58       53.85      7.96 o 
   1   6  12      175.95      182.02     13.37 o 
   2   6  12      142.12      124.15      7.44 o 
   3   6  12        0.00        1.88      5.81 o 
   4   6  12      135.00      128.16     15.11 o 
   5   6  12       80.80       88.12     11.14 o 
  -6   7  12      286.73      293.93     33.62 o 
  -5   7  12       43.59       52.06      6.57 o 
  -4   7  12        3.15        3.24      2.97 o 
  -3   7  12       34.15       32.45      3.79 o 
  -2   7  12       91.81      101.93     13.30 o 
  -1   7  12      105.28      103.86     11.48 o 
   0   7  12       61.05       53.28      6.18 o 
   1   7  12      462.96      421.90     14.86 o 
   2   7  12       84.98       78.49     21.02 o 
   3   7  12      100.05       81.20     10.44 o 
   4   7  12       16.19       27.69      9.02 o 
   5   7  12        2.21       10.49      7.11 o 
  -6   8  12       25.76       21.35      6.67 o 
  -5   8  12       47.34       46.00      7.14 o 
  -4   8  12       45.10       45.47      6.72 o 
  -3   8  12        8.41        4.83      3.01 o 
  -2   8  12      146.30      140.49      8.55 o 
  -1   8  12      201.06      196.91     18.77 o 
   0   8  12      188.76      191.88     11.40 o 
   1   8  12        0.19        6.27      2.71 o 
   2   8  12        0.92       10.65      5.93 o 
   3   8  12       19.98       28.71      9.76 o 
   4   8  12        4.99       13.77      6.44 o 
   5   8  12        4.58       10.57      6.27 o 
  -6   9  12       59.57       49.47      7.86 o 
  -5   9  12        7.64       13.26      4.52 o 
  -4   9  12        2.14       10.29      3.04 o 
  -3   9  12        0.02        7.88      2.91 o 
  -2   9  12       22.28       15.79      4.02 o 
  -1   9  12       51.44       53.00      5.52 o 
   0   9  12       90.23      108.88      7.78 o 
   1   9  12        3.64        5.78      5.80 o 
   2   9  12      254.64      272.50     13.85 o 
   3   9  12       14.59       25.42      9.58 o 
   4   9  12        3.18       12.90     10.61 o 
  -5  10  12       16.00       12.39     10.21 o 
  -4  10  12       44.72       39.07      7.27 o 
  -3  10  12       62.42       62.39      8.27 o 
  -2  10  12        6.11        5.17      2.82 o 
  -1  10  12       50.62       38.49      6.00 o 
   0  10  12       62.99       46.14      8.48 o 
   1  10  12      144.23      158.08      9.94 o 
   2  10  12       37.14       52.02     15.31 o 
   3  10  12        4.08        5.92      4.09 o 
   4  10  12      127.06      166.20     13.65 o 
  -4  11  12        0.40        9.39      3.71 o 
  -3  11  12       89.61      115.90     31.55 o 
  -2  11  12        0.06       10.27      4.31 o 
  -1  11  12        8.79       10.91      4.97 o 
   0  11  12        7.32       21.89      5.90 o 
   1  11  12       21.28       23.29     10.55 o 
   2  11  12        4.53        4.78      6.42 o 
   3  11  12       23.77       31.18     13.52 o 
  -3  12  12       76.87       82.88     15.88 o 
  -2  12  12       19.49       49.90     17.30 o 
  -1  12  12        8.80        2.36      5.45 o 
   0  12  12        9.75        7.14      4.71 o 
   1  12  12        8.41        7.60      6.55 o 
   2  12  12       48.19       37.94      9.82 o 
  -1  13  12       81.93       53.66     52.29 o 
   0  13  12       11.84       16.08      7.68 o 
  -7   1  13       33.66       42.32      7.03 o 
  -6   1  13        0.67        5.53      4.10 o 
  -5   1  13       42.25       77.11     16.33 o 
  -4   1  13       14.90       14.15      4.92 o 
  -3   1  13       18.82        7.37      7.15 o 
  -2   1  13     1083.22      935.64     22.18 o 
  -1   1  13      442.50      426.41     21.19 o 
   0   1  13     2261.60     2245.15     43.36 o 
   1   1  13      479.77      470.09     13.14 o 
   2   1  13      241.78      220.45      8.69 o 
   3   1  13        0.17        2.90      2.25 o 
   4   1  13       10.35       10.69      3.42 o 
   5   1  13        1.54        5.49      2.26 o 
   6   1  13       19.26       14.59      6.16 o 
  -7   2  13       14.44       13.37      3.46 o 
  -6   2  13       13.09       12.58      3.96 o 
  -5   2  13        0.29        6.26      6.64 o 
  -4   2  13      111.31      128.18      7.62 o 
  -3   2  13       11.69        6.03      3.93 o 
  -2   2  13      394.83      391.61     21.69 o 
  -1   2  13       53.10       49.65     10.31 o 
   0   2  13      383.61      370.32     14.45 o 
   1   2  13       55.43       62.99     11.97 o 
   2   2  13     2280.83     2392.49     46.64 o 
   3   2  13        0.36        6.15      3.38 o 
   4   2  13      352.57      361.98     11.37 o 
   5   2  13        3.55       13.99      3.59 o 
   6   2  13       24.44       20.31      5.91 o 
  -7   3  13        2.02        9.18      4.88 o 
  -6   3  13        7.30       14.35      5.71 o 
  -5   3  13        2.35       13.15      4.77 o 
  -4   3  13       16.33       26.19      9.16 o 
  -3   3  13        0.06        9.16      6.30 o 
  -2   3  13       91.01      104.31     10.18 o 
  -1   3  13      162.21      152.39     12.71 o 
   0   3  13       16.60       14.02      5.48 o 
   1   3  13      258.99      300.44     10.16 o 
   2   3  13       35.47       28.53      6.98 o 
   3   3  13        0.00        3.96      2.36 o 
   4   3  13      416.04      399.13     12.41 o 
   5   3  13       10.89       18.91      3.71 o 
   6   3  13       31.70       32.76     10.87 o 
  -7   4  13       46.77       46.94     10.89 o 
  -6   4  13        5.00        1.39      3.79 o 
  -5   4  13       12.24       13.83      3.37 o 
  -4   4  13       28.67       46.19      5.45 o 
  -3   4  13        3.84        6.67      3.95 o 
  -2   4  13      154.11      145.34     17.87 o 
  -1   4  13      192.32      200.88     17.21 o 
   0   4  13      129.29      102.30      7.17 o 
   1   4  13       66.97       63.19      6.60 o 
   2   4  13       22.07       21.32      5.62 o 
   3   4  13       29.97       19.33      5.88 o 
   4   4  13        1.97        6.06      3.37 o 
   5   4  13        4.85       15.20      6.98 o 
  -7   5  13       14.16       17.90      5.75 o 
  -6   5  13      186.24      181.02     14.16 o 
  -5   5  13        6.48        5.15      2.76 o 
  -4   5  13       76.41       66.56      6.37 o 
  -3   5  13       83.68       97.23     11.23 o 
  -2   5  13       38.79       37.61      5.74 o 
  -1   5  13       51.09       49.37      7.17 o 
   0   5  13      409.99      360.25     15.12 o 
   1   5  13      232.70      184.19      8.39 o 
   2   5  13      509.01      468.07     14.39 o 
   3   5  13      406.79      378.23     10.32 o 
   4   5  13       81.49       96.90     12.94 o 
   5   5  13        9.12       24.92      8.26 o 
  -7   6  13        0.32        5.11      4.03 o 
  -6   6  13       27.68       16.25      7.16 o 
  -5   6  13       28.60       31.70      4.49 o 
  -4   6  13       52.68       57.18      6.04 o 
  -3   6  13        2.82       11.64      6.62 o 
  -2   6  13      117.06      121.30     10.05 o 
  -1   6  13      285.61      253.79     11.29 o 
   0   6  13       44.51       30.73     10.87 o 
   1   6  13      316.74      288.24      9.82 o 
   2   6  13        3.31        2.88      2.97 o 
   3   6  13       37.60       41.31     10.60 o 
   4   6  13        2.49        1.72      5.86 o 
   5   6  13        2.76       12.73      6.14 o 
  -6   7  13       70.40       88.03     11.97 o 
  -5   7  13       80.53       72.36      7.86 o 
  -4   7  13       74.75       78.02      9.48 o 
  -3   7  13        3.34        5.60      3.94 o 
  -2   7  13        2.41        4.66      3.74 o 
  -1   7  13        9.99       18.12      5.55 o 
   0   7  13        4.26        8.69      3.30 o 
   1   7  13        0.64        5.24      4.06 o 
   2   7  13       18.31        8.86      4.55 o 
   3   7  13       42.52       50.72     10.79 o 
   4   7  13       11.62        6.39      4.48 o 
   5   7  13       11.18       10.71      6.11 o 
  -6   8  13        6.34       15.77      6.46 o 
  -5   8  13       14.46       12.29      3.85 o 
  -4   8  13        0.65        6.96      3.36 o 
  -3   8  13       10.15       10.80      3.21 o 
  -2   8  13       87.57       84.16      9.31 o 
  -1   8  13        7.23       11.94      4.28 o 
   0   8  13      429.95      410.75     14.34 o 
   1   8  13        3.47       -2.05      5.37 o 
   2   8  13      181.25      156.67     13.05 o 
   3   8  13        2.10       17.75      6.67 o 
   4   8  13        0.41        8.13      5.67 o 
  -5   9  13       69.56       73.44     17.49 o 
  -4   9  13       81.83       66.89      6.87 o 
  -3   9  13       97.32       85.64      9.81 o 
  -2   9  13       49.30       41.14      5.15 o 
  -1   9  13        0.59        3.80      2.86 o 
   0   9  13      103.54       63.33     14.61 o 
   1   9  13       14.30       17.98      7.75 o 
   2   9  13      121.80       68.84     29.93 o 
   3   9  13        4.39        3.34      7.74 o 
   4   9  13        6.26       18.97      8.70 o 
  -5  10  13       25.17       26.89      5.99 o 
  -4  10  13       12.99       19.53      4.96 o 
  -3  10  13        1.77        2.59      2.31 o 
  -2  10  13       24.82       24.47      5.17 o 
  -1  10  13       51.98       67.97     11.71 o 
   0  10  13       11.49       11.10      6.30 o 
   1  10  13        7.55       10.46      6.77 o 
   2  10  13        0.06       11.86      7.18 o 
   3  10  13       11.42       16.88      7.04 o 
  -4  11  13        0.85        9.87      6.40 o 
  -3  11  13        2.16        8.73      6.33 o 
  -2  11  13        3.14        9.30      5.17 o 
  -1  11  13        0.90       12.75      6.93 o 
   0  11  13        1.51       10.14      4.77 o 
   1  11  13       18.22       27.67      7.97 o 
   2  11  13        0.47        9.13      5.95 o 
  -2  12  13        6.41       26.61     15.18 o 
  -1  12  13       45.11       53.38      9.90 o 
   0  12  13        5.54        7.36      7.10 o 
   1  12  13       48.14       59.01      9.57 o 
  -7   0  14       19.16       25.95      8.80 o 
  -6   0  14       70.77       95.18     14.58 o 
  -5   0  14      164.05      208.75     40.77 o 
  -4   0  14     3052.87     3334.72     60.93 o 
  -3   0  14       20.21       14.34      9.25 o 
  -2   0  14     3853.48     3836.82    142.65 o 
  -1   0  14      127.67      144.74     21.72 o 
   0   0  14      388.98      387.16     16.08 o 
   1   0  14      128.30      108.62     10.91 o 
   2   0  14        0.08        4.04      4.68 o 
   3   0  14       98.31      101.45      9.71 o 
   4   0  14       31.38       21.36      6.89 o 
   5   0  14       37.15       41.22      6.60 o 
  -7   1  14        4.42        9.98      4.58 o 
  -6   1  14       60.74       83.00      8.65 o 
  -5   1  14        3.04       14.44     13.92 o 
  -4   1  14        6.36       13.76      7.47 o 
  -3   1  14      787.93      772.37     63.43 o 
  -2   1  14      832.51      825.97     69.94 o 
  -1   1  14     2227.55     2194.40     68.83 o 
   0   1  14      954.13     1029.48     26.39 o 
   1   1  14      779.73      804.03     19.32 o 
   2   1  14      104.28      111.60     11.73 o 
   3   1  14        9.51        8.15      3.39 o 
   4   1  14        2.94        5.30      3.47 o 
   5   1  14        2.62        7.44      3.21 o 
  -7   2  14        8.92       17.20      5.55 o 
  -6   2  14       17.18       19.44      6.15 o 
  -5   2  14      151.93      164.21     14.55 o 
  -4   2  14       15.07       29.64      7.00 o 
  -3   2  14     1215.26     1261.93     35.87 o 
  -2   2  14       84.49       79.97     20.61 o 
  -1   2  14      294.21      323.97     19.28 o 
   0   2  14       32.83       32.17      7.07 o 
   1   2  14      270.32      268.78     12.58 o 
   2   2  14       30.88       27.07      5.87 o 
   3   2  14       50.92       52.42      5.83 o 
   4   2  14        0.91        3.26      2.12 o 
   5   2  14       40.80       38.42      5.15 o 
  -7   3  14       23.96       17.45      4.44 o 
  -6   3  14       45.10       41.15      7.52 o 
  -5   3  14       13.05       16.56      5.54 o 
  -4   3  14      178.74      174.45     14.39 o 
  -3   3  14      155.49      159.93     13.51 o 
  -2   3  14       19.97       14.03      8.50 o 
  -1   3  14      725.70      724.04     25.13 o 
   0   3  14      354.32      341.46     13.25 o 
   1   3  14      527.52      467.32     42.00 o 
   2   3  14        8.93        8.57      4.50 o 
   3   3  14       85.73       64.61     13.26 o 
   4   3  14       18.92       24.39      4.39 o 
   5   3  14       23.80       23.94      7.90 o 
  -7   4  14        6.41       13.39      4.09 o 
  -6   4  14        0.00        4.00      3.57 o 
  -5   4  14        3.80        7.96      3.78 o 
  -4   4  14       34.45       43.43      7.94 o 
  -3   4  14       18.02        9.77      9.66 o 
  -2   4  14      236.11      182.21     11.23 o 
  -1   4  14       20.70       30.46      6.62 o 
   0   4  14       30.40       16.56      5.74 o 
   1   4  14        2.79        2.69      2.73 o 
   2   4  14      454.01      424.67     18.59 o 
   3   4  14        0.81        4.66      2.58 o 
   4   4  14        3.81        8.05      4.65 o 
   5   4  14        7.75       14.39      9.90 o 
  -7   5  14        7.75       14.69      9.20 o 
  -6   5  14       59.01       55.92     13.43 o 
  -5   5  14       70.08       68.63      9.94 o 
  -4   5  14        2.57        9.71      3.67 o 
  -3   5  14      107.80       90.68      7.88 o 
  -2   5  14       19.68       14.33      6.32 o 
  -1   5  14        9.96       13.33      5.44 o 
   0   5  14        1.45        3.96      4.04 o 
   1   5  14        2.28        9.63      5.50 o 
   2   5  14       96.08       79.87     12.75 o 
   3   5  14       20.96       23.96      4.45 o 
   4   5  14       28.59       30.42      8.60 o 
   5   5  14       53.09       55.50     11.33 o 
  -6   6  14       24.21       20.18      5.16 o 
  -5   6  14       40.03       29.19      6.14 o 
  -4   6  14       64.01       63.22      9.45 o 
  -3   6  14        1.40        1.48      3.56 o 
  -2   6  14      510.36      501.60     34.83 o 
  -1   6  14      189.50      173.71     14.29 o 
   0   6  14      288.38      241.12     15.95 o 
   1   6  14      102.63       94.29     14.12 o 
   2   6  14        2.84        9.81      6.09 o 
   3   6  14        0.00        5.88      3.61 o 
   4   6  14        8.78       10.79     11.37 o 
   5   6  14        3.31       10.19      8.99 o 
  -6   7  14       15.16       13.99      5.86 o 
  -5   7  14       49.98       50.67      8.13 o 
  -4   7  14        0.98        9.73      4.94 o 
  -3   7  14      322.87      314.60     10.53 o 
  -2   7  14       49.65       42.79     18.47 o 
  -1   7  14      139.29      139.62     15.37 o 
   0   7  14       89.23       76.60     16.23 o 
   1   7  14        6.68        4.34      3.17 o 
   2   7  14        0.14       -3.86      5.55 o 
   3   7  14        3.67        3.15      4.43 o 
   4   7  14        0.61        7.43      5.57 o 
  -5   8  14        0.27        7.36      3.64 o 
  -4   8  14        6.97        4.88      2.86 o 
  -3   8  14       67.94       67.71     11.05 o 
  -2   8  14       19.05        6.58      3.40 o 
  -1   8  14        0.49        3.97      2.36 o 
   0   8  14        2.20        4.04      3.04 o 
   1   8  14       49.21       56.82     16.59 o 
   2   8  14       43.83       23.78      7.92 o 
   3   8  14        0.00        1.54      5.94 o 
   4   8  14       20.14       26.09      6.84 o 
  -5   9  14       14.33       13.83      4.34 o 
  -4   9  14      177.78      175.26     16.47 o 
  -3   9  14       39.17       46.33      9.23 o 
  -2   9  14      134.61      124.19      9.51 o 
  -1   9  14       40.48       44.24      5.95 o 
   0   9  14       26.39       23.16     10.93 o 
   1   9  14        6.92       10.49     10.28 o 
   2   9  14       12.84       11.46      7.72 o 
   3   9  14       15.19       11.63      8.61 o 
  -4  10  14        0.02        8.51      4.90 o 
  -3  10  14        2.19        2.48      4.51 o 
  -2  10  14       98.06      106.00     16.91 o 
  -1  10  14        1.39        7.70      4.87 o 
   0  10  14       19.53       19.91      7.20 o 
   1  10  14      109.19      137.84     21.46 o 
   2  10  14      231.57      262.12     18.45 o 
  -3  11  14        0.23        6.63      8.00 o 
  -2  11  14       15.36       14.85      8.22 o 
  -1  11  14        2.80        3.48      7.98 o 
   0  11  14      156.82      150.06     15.02 o 
   1  11  14       12.61       18.77     11.27 o 
  -1  12  14        0.95        8.42      6.43 o 
  -7   1  15        1.99        7.48      3.40 o 
  -6   1  15      516.43      578.37     16.10 o 
  -5   1  15       59.81       70.65     22.01 o 
  -4   1  15      453.89      401.93     25.74 o 
  -3   1  15       35.40       26.54     10.04 o 
  -2   1  15        2.16        7.86      9.04 o 
  -1   1  15        0.00        8.54      5.49 o 
   0   1  15       28.56       39.48     10.43 o 
   1   1  15       97.94      105.24     12.64 o 
   2   1  15        1.55        7.18      3.82 o 
   3   1  15       69.16       66.46      7.27 o 
   4   1  15        1.59        3.86      3.79 o 
   5   1  15        1.25        6.36      2.51 o 
  -7   2  15        0.82       14.25      4.78 o 
  -6   2  15        6.86       11.09      5.77 o 
  -5   2  15       12.64       21.54      6.30 o 
  -4   2  15      410.02      402.82     47.49 o 
  -3   2  15        2.83       -1.19     10.15 o 
  -2   2  15      732.67      710.67     43.68 o 
  -1   2  15       18.79       11.57      6.98 o 
   0   2  15        7.84       10.39      5.00 o 
   1   2  15       16.96       13.42      4.50 o 
   2   2  15       14.49        9.59      4.78 o 
   3   2  15       12.94       14.16      6.40 o 
   4   2  15       32.22       22.30      4.98 o 
   5   2  15        1.13        7.07      5.01 o 
  -7   3  15       39.68       45.37      5.90 o 
  -6   3  15        3.62        9.15      5.09 o 
  -5   3  15      349.82      398.96     28.30 o 
  -4   3  15       25.55       20.22      6.11 o 
  -3   3  15      211.56      209.72     17.36 o 
  -2   3  15      891.80      845.15     52.04 o 
  -1   3  15       10.65        2.28      3.59 o 
   0   3  15     1158.83     1148.30     19.66 o 
   1   3  15       23.10       16.13      7.26 o 
   2   3  15        5.27        7.90      4.15 o 
   3   3  15        1.49        4.06      2.59 o 
   4   3  15      192.09      172.78     14.50 o 
   5   3  15        7.36        3.81      4.82 o 
  -6   4  15       27.13       24.46      6.78 o 
  -5   4  15       15.41        5.79      5.73 o 
  -4   4  15        1.81        6.64      5.47 o 
  -3   4  15      107.92       94.27     27.09 o 
  -2   4  15       72.78       68.75     11.06 o 
  -1   4  15      327.51      284.17     14.75 o 
   0   4  15      337.29      283.53     19.68 o 
   1   4  15       13.89        6.97      2.79 o 
   2   4  15      193.16      192.37     11.36 o 
   3   4  15       26.49       29.11      5.56 o 
   4   4  15        7.52        6.91      4.40 o 
   5   4  15        0.10        5.36      6.12 o 
  -6   5  15      296.25      314.21     20.78 o 
  -5   5  15        0.64        6.28      4.22 o 
  -4   5  15      544.60      493.12     16.25 o 
  -3   5  15      236.69      226.52     11.24 o 
  -2   5  15      112.45       94.53     27.44 o 
  -1   5  15      300.68      266.04     15.87 o 
   0   5  15        0.30        2.44      4.79 o 
   1   5  15       15.50       19.28      4.96 o 
   2   5  15       31.54       28.53      7.87 o 
   3   5  15       15.26       18.33      5.14 o 
   4   5  15       41.17       26.03     24.25 o 
  -6   6  15        0.02        5.84      2.99 o 
  -5   6  15       98.95       90.24     14.13 o 
  -4   6  15       48.87       43.39      6.17 o 
  -3   6  15       97.28       81.44      8.46 o 
  -2   6  15       53.40       22.09      8.27 o 
  -1   6  15        0.04        4.01      5.30 o 
   0   6  15        7.28        6.93      9.06 o 
   1   6  15       28.14       12.87      7.58 o 
   2   6  15        4.17        8.75      4.75 o 
   3   6  15       20.78        7.42      8.20 o 
   4   6  15        0.10        1.22      3.77 o 
  -5   7  15       16.40       13.22      3.91 o 
  -4   7  15        2.05        6.42      3.27 o 
  -3   7  15        2.44        5.92      4.25 o 
  -2   7  15       22.36       26.17      5.77 o 
  -1   7  15        1.28       11.55      3.67 o 
   0   7  15       50.07       51.18      7.47 o 
   1   7  15        1.73        5.48      3.75 o 
   2   7  15        1.45        2.77      7.70 o 
   3   7  15       24.17       11.63      9.14 o 
   4   7  15        0.72        9.39      5.16 o 
  -5   8  15       33.86       24.64      5.09 o 
  -4   8  15       26.31       15.86      4.81 o 
  -3   8  15        0.02        3.50      3.84 o 
  -2   8  15        3.44        8.63      3.87 o 
  -1   8  15       15.17       18.48      4.91 o 
   0   8  15        0.60        4.33      4.46 o 
   1   8  15       12.12        7.20      7.23 o 
   2   8  15      185.71      252.36     31.98 o 
   3   8  15       25.56       20.26      9.13 o 
  -4   9  15      137.75      122.60     13.05 o 
  -3   9  15       24.84       29.20      8.07 o 
  -2   9  15      212.65      196.15     19.85 o 
  -1   9  15       14.34       25.48     14.06 o 
   0   9  15        1.71       25.09      7.52 o 
   1   9  15        5.56        7.91      6.74 o 
   2   9  15       32.26       42.98     12.86 o 
   3   9  15        4.78        9.12      4.94 o 
  -3  10  15        1.61        2.27      3.81 o 
  -2  10  15       49.66       43.10     10.48 o 
  -1  10  15        4.59        8.96      5.46 o 
   0  10  15       41.31       30.16      7.49 o 
   1  10  15       52.17       50.27     11.19 o 
   2  10  15        0.14        5.54      4.37 o 
  -2  11  15        1.38        7.71      5.83 o 
  -1  11  15      181.59      235.90     16.87 o 
   0  11  15       72.08       80.19     15.75 o 
  -6   0  16      120.45      132.67     19.08 o 
  -5   0  16     1062.80     1069.05     38.24 o 
  -4   0  16        3.68       10.32     14.19 o 
  -3   0  16     1347.02     1309.93     38.45 o 
  -1   0  16      382.39      342.55     20.36 o 
   0   0  16        0.00        9.22      4.07 o 
   1   0  16        8.06       10.95      6.74 o 
   2   0  16      124.23      107.86     34.46 o 
   3   0  16       10.33       10.60      6.62 o 
   4   0  16       24.79       22.56     12.90 o 
   5   0  16       30.76       42.83      9.61 o 
  -6   1  16      512.41      521.34     27.44 o 
  -5   1  16      278.46      295.18     18.61 o 
  -4   1  16      440.53      384.23     42.79 o 
  -3   1  16        0.05        7.96      4.46 o 
  -2   1  16       77.55       81.96     11.90 o 
  -1   1  16       49.98       46.96     15.54 o 
   0   1  16       38.11       45.54      7.40 o 
   1   1  16        6.22        9.85      3.61 o 
   2   1  16        4.48        7.99      3.85 o 
   3   1  16       31.27       24.46      5.09 o 
   4   1  16        5.33       14.01      5.12 o 
  -6   2  16      113.68      108.39     12.61 o 
  -5   2  16      129.52      148.14     11.87 o 
  -4   2  16      257.37      252.87     22.63 o 
  -3   2  16      525.91      482.75     18.21 o 
  -2   2  16      191.88      199.20     19.00 o 
  -1   2  16       28.46       14.16      5.81 o 
   0   2  16        0.48        2.74      4.86 o 
   1   2  16        4.51        7.16      5.58 o 
   2   2  16       24.37       31.59      8.58 o 
   3   2  16       15.30       15.77      4.09 o 
   4   2  16        0.17       10.83      4.46 o 
  -6   3  16       37.83       48.24      8.82 o 
  -5   3  16      312.19      305.76     18.02 o 
  -4   3  16      119.70      122.71     12.73 o 
  -3   3  16      119.40       84.07     17.35 o 
  -2   3  16        3.29        4.63      5.07 o 
  -1   3  16        0.00        7.85      4.91 o 
   0   3  16        1.30        1.88      4.32 o 
   1   3  16       29.70       19.85      5.36 o 
   2   3  16       17.91       17.22      4.17 o 
   3   3  16       90.38       92.70     12.80 o 
   4   3  16        7.78       10.34      3.13 o 
  -6   4  16       11.18        9.78      5.60 o 
  -5   4  16       31.98       28.33      9.67 o 
  -4   4  16      145.45      136.66     15.54 o 
  -3   4  16        3.50       10.86      6.62 o 
  -2   4  16       71.58       88.62     18.23 o 
  -1   4  16       33.42       23.12      6.69 o 
   0   4  16      167.67      160.28     21.54 o 
   1   4  16       31.49       32.98      8.24 o 
   2   4  16       33.95       21.03      7.42 o 
   3   4  16       38.50       31.03      5.56 o 
   4   4  16       50.68       49.74     15.23 o 
  -6   5  16        2.87        4.38      2.62 o 
  -5   5  16       65.75       42.45     12.37 o 
  -4   5  16       48.76       49.81     13.29 o 
  -3   5  16       56.65       36.61      7.47 o 
  -2   5  16      196.73      177.00     43.45 o 
  -1   5  16       28.51       22.78      7.13 o 
   0   5  16       22.56        6.96      5.35 o 
   1   5  16       86.85       84.61      7.80 o 
   2   5  16       49.54       39.43     13.23 o 
   3   5  16       28.23       31.10     21.32 o 
   4   5  16       15.90       22.97      8.81 o 
  -5   6  16      160.97      172.73     13.97 o 
  -4   6  16        8.37       11.80      4.66 o 
  -3   6  16       58.66       50.81      7.20 o 
  -2   6  16        8.36        6.78      3.84 o 
  -1   6  16        7.78       12.01      5.84 o 
   0   6  16       15.70       17.85      7.45 o 
   1   6  16       62.16       61.93      9.92 o 
   2   6  16       34.71       31.88      7.40 o 
   3   6  16       19.66       16.63      7.81 o 
  -5   7  16        0.54       15.46      5.95 o 
  -4   7  16      121.88      116.43     17.76 o 
  -3   7  16        1.66        7.94      3.85 o 
  -2   7  16        2.84       12.09      8.45 o 
  -1   7  16        1.20        7.01      4.58 o 
   0   7  16        1.76        6.63      2.81 o 
   1   7  16       42.39       38.02      6.67 o 
   2   7  16        5.61       11.00      6.53 o 
   3   7  16       39.84       40.22     11.56 o 
  -4   8  16       28.53       21.75      6.21 o 
  -3   8  16        9.65       10.81      3.98 o 
  -2   8  16        1.41       12.10      4.40 o 
  -1   8  16       25.44       29.10     14.71 o 
   0   8  16       32.62       23.96      7.95 o 
   1   8  16       21.33       22.15     11.25 o 
   2   8  16       28.92       16.32     10.80 o 
  -4   9  16        0.15        4.28      2.47 o 
  -3   9  16        4.83        6.59      3.98 o 
  -2   9  16       92.12       62.75     12.41 o 
  -1   9  16       35.97       16.85     14.02 o 
   0   9  16      321.76      363.06     17.93 o 
   1   9  16       13.04       14.07      6.43 o 
   2   9  16       30.65       24.21     16.04 o 
  -2  10  16      274.71      336.43     16.80 o 
  -1  10  16       88.35       63.11     29.67 o 
   0  10  16       18.65       36.38      9.06 o 
   1  10  16      212.38      245.29     20.39 o 
  -6   1  17       20.66       34.28      6.84 o 
  -5   1  17        4.51        8.34     10.89 o 
  -4   1  17       30.14       34.71     10.39 o 
  -3   1  17        1.85        8.94      6.37 o 
  -2   1  17       14.56       23.26      7.95 o 
  -1   1  17       11.06       38.65     16.34 o 
   0   1  17      110.74      110.11     12.83 o 
   1   1  17        0.09        7.61      3.07 o 
   2   1  17       15.20       11.77      5.87 o 
   3   1  17       89.41       99.27     18.28 o 
   4   1  17       13.79       13.14      3.81 o 
  -6   2  17       30.31       20.00      5.93 o 
  -5   2  17       12.77       18.88      8.97 o 
  -4   2  17       45.52       50.51     10.91 o 
  -3   2  17       36.47       29.38     10.93 o 
  -2   2  17        0.02        4.99      5.69 o 
  -1   2  17       39.70       47.13     16.09 o 
   0   2  17      127.67      143.14     16.80 o 
   1   2  17        2.07        2.85      4.25 o 
   2   2  17       52.11       64.01      9.11 o 
   3   2  17        0.75        6.08      4.26 o 
   4   2  17       32.17       50.67      7.56 o 
  -6   3  17      256.99      270.38     27.98 o 
  -5   3  17        7.03       12.37      7.45 o 
  -4   3  17       98.56       98.70     13.68 o 
  -3   3  17        3.71        4.75      5.89 o 
  -2   3  17       86.66       74.71     20.88 o 
  -1   3  17        2.68        4.00      6.41 o 
   0   3  17        3.25        5.03      5.03 o 
   1   3  17        0.18        4.18      3.66 o 
   2   3  17      150.43      181.29      9.79 o 
   3   3  17        4.64        9.97      4.27 o 
   4   3  17       14.03        5.14      3.61 o 
  -6   4  17      165.28      165.24     10.63 o 
  -5   4  17      171.50      164.77     11.08 o 
  -4   4  17      284.42      267.75     25.32 o 
  -3   4  17       12.00       12.42      7.07 o 
  -2   4  17      112.34       72.59     25.54 o 
  -1   4  17        0.04        1.78      3.97 o 
   0   4  17       13.61       15.40      5.29 o 
   1   4  17        6.04        6.89      4.26 o 
   2   4  17       14.70       17.63      5.24 o 
   3   4  17        9.78       15.59      5.13 o 
  -5   5  17        0.00        7.80      5.55 o 
  -4   5  17        4.62        3.93      4.12 o 
  -3   5  17       33.00       25.32      8.81 o 
  -2   5  17        0.00        4.38      5.06 o 
  -1   5  17        8.78        3.43      5.25 o 
   0   5  17        1.22        4.18      4.50 o 
   1   5  17        7.78       10.15      3.71 o 
   2   5  17       45.66       43.75     11.32 o 
   3   5  17       32.03       22.18      8.23 o 
  -5   6  17        4.65        4.04      4.67 o 
  -4   6  17        6.64        7.76      3.15 o 
  -3   6  17       41.22       48.22     10.85 o 
  -2   6  17       12.60       15.91     13.20 o 
  -1   6  17       40.37       36.18     12.18 o 
   0   6  17       19.91       33.28      7.10 o 
   1   6  17       11.12       16.15      7.46 o 
   2   6  17        3.98       11.87      5.39 o 
   3   6  17        0.01       10.09     15.82 o 
  -4   7  17        0.09        3.05      3.20 o 
  -3   7  17        0.00        6.62      4.08 o 
  -2   7  17        2.75       11.69      7.36 o 
  -1   7  17       57.93       33.79     14.93 o 
   0   7  17       53.46       47.18     10.07 o 
   1   7  17       23.44       20.44      9.04 o 
   2   7  17       40.18       37.53      9.64 o 
  -4   8  17        2.40        5.04      2.68 o 
  -3   8  17        1.43        4.57      2.77 o 
  -2   8  17       66.37       94.74     11.88 o 
  -1   8  17      108.15      149.07     11.81 o 
   0   8  17       66.39       88.22     14.07 o 
   1   8  17       34.84       28.33     14.72 o 
   2   8  17        1.75       13.10      6.60 o 
  -3   9  17       24.09       15.77      4.26 o 
  -2   9  17        1.61        5.24      4.80 o 
  -1   9  17      188.82      228.73     52.43 o 
   0   9  17      237.03      334.54     19.97 o 
   1   9  17      166.86      222.77     33.82 o 
  -6   0  18       20.70        8.26     10.27 o 
  -5   0  18        1.89        6.98     12.71 o 
  -4   0  18      119.55      127.29     50.25 o 
  -3   0  18        0.29        2.59      9.04 o 
  -2   0  18       79.80      108.71     14.86 o 
  -1   0  18      157.77      174.08     28.99 o 
   0   0  18       54.84       44.82     19.40 o 
   1   0  18      161.85      179.20     12.03 o 
   2   0  18        3.21        4.47      7.94 o 
   3   0  18       69.96       80.00     12.09 o 
  -5   1  18      155.10      166.60     17.20 o 
  -4   1  18       24.26       21.09      8.16 o 
  -3   1  18        4.21        7.96      8.07 o 
  -2   1  18        0.72        7.18      5.34 o 
  -1   1  18       29.16       22.56      6.11 o 
   0   1  18       13.33        7.49      5.40 o 
   1   1  18       18.08       24.06      6.15 o 
   2   1  18       14.47       27.73      5.56 o 
   3   1  18       18.19       21.93      5.54 o 
  -5   2  18        0.72       11.09      5.88 o 
  -4   2  18        0.10       16.11      6.91 o 
  -3   2  18       15.84       13.20      7.62 o 
  -2   2  18        0.84        7.60      4.12 o 
  -1   2  18       69.56       40.49     23.11 o 
   0   2  18        0.95       10.77      8.76 o 
   1   2  18        7.86        8.26      4.95 o 
   2   2  18       68.45       92.60     13.56 o 
   3   2  18       71.67       89.88     10.13 o 
  -5   3  18        0.75        8.94      8.02 o 
  -4   3  18       80.35       58.85     12.51 o 
  -3   3  18        2.49        6.89      5.66 o 
  -2   3  18       25.66       18.50      9.17 o 
  -1   3  18        2.46        8.91      6.95 o 
   0   3  18        5.85       11.07      4.62 o 
   1   3  18       29.04       26.34      7.77 o 
   2   3  18        6.22       10.10      5.80 o 
   3   3  18        0.69        3.42      3.75 o 
  -5   4  18       12.25       15.41      9.52 o 
  -4   4  18        9.85        5.46      6.02 o 
  -3   4  18        0.01        5.89      7.73 o 
  -2   4  18       19.32       18.00      9.08 o 
  -1   4  18       35.05       50.01     10.37 o 
   0   4  18       15.00       13.39      5.89 o 
   1   4  18      166.52      172.13     12.70 o 
   2   4  18       38.77       39.74      9.77 o 
   3   4  18       54.56       75.14     13.87 o 
  -5   5  18        4.46        7.40      4.25 o 
  -4   5  18        2.02        9.87      8.45 o 
  -3   5  18        0.54       19.14     11.53 o 
  -2   5  18        2.87        3.30      6.80 o 
  -1   5  18        0.08        7.58      3.80 o 
   0   5  18       28.09       26.36      6.49 o 
   1   5  18        3.23       11.35      4.80 o 
   2   5  18       95.70      125.61     15.84 o 
  -4   6  18        0.00        5.63      4.33 o 
  -3   6  18       98.49       85.72     13.97 o 
  -2   6  18        6.22        4.55      7.07 o 
  -1   6  18       12.04       16.58      6.30 o 
   0   6  18       28.62       28.44      6.49 o 
   1   6  18        0.09        6.89      3.71 o 
   2   6  18       22.74       31.84     16.64 o 
  -4   7  18       41.85       88.70     19.17 o 
  -3   7  18       78.73       68.33     12.34 o 
  -2   7  18      119.65      153.14     14.39 o 
  -1   7  18        8.36       28.50     13.32 o 
   0   7  18       50.80       43.45      8.72 o 
   1   7  18        0.03       23.31      9.79 o 
  -3   8  18       60.60       67.34     11.38 o 
  -2   8  18       27.86       37.68      7.14 o 
  -1   8  18       66.32       21.03     14.75 o 
   0   8  18       13.34       34.65      7.90 o 
  -5   1  19        9.64       10.71      7.09 o 
  -4   1  19        7.57        6.99      5.16 o 
  -3   1  19        1.88        3.19      3.48 o 
  -2   1  19        6.80       13.85      7.79 o 
  -1   1  19       49.81       64.38     15.56 o 
   0   1  19      129.19      172.44     16.81 o 
   1   1  19        2.90        6.53      4.18 o 
   2   1  19      262.27      381.76     12.46 o 
   3   1  19       25.74       26.75      6.45 o 
  -5   2  19        1.05       -0.77      4.27 o 
  -4   2  19        2.13       11.24      6.22 o 
  -3   2  19        1.11        2.37      4.91 o 
  -2   2  19       28.27       35.33     19.43 o 
  -1   2  19       57.97       32.33      7.15 o 
   0   2  19       18.66       23.94      6.96 o 
   1   2  19       59.80       79.84     11.42 o 
   2   2  19       56.73       70.68      8.57 o 
  -5   3  19       10.36        3.80      5.87 o 
  -4   3  19       11.75       14.88      9.82 o 
  -3   3  19        1.98        2.25      6.68 o 
  -2   3  19       51.48       82.32     19.69 o 
  -1   3  19       81.95       58.15     23.10 o 
   0   3  19        1.96        5.06      3.76 o 
   1   3  19       88.95       97.97      9.85 o 
   2   3  19        0.25        8.39      6.17 o 
  -4   4  19        6.88       15.00      6.31 o 
  -3   4  19        7.20       10.49      5.45 o 
  -2   4  19        7.67       11.82     11.33 o 
  -1   4  19       26.85       20.34      7.84 o 
   0   4  19      251.61      278.17     28.56 o 
   1   4  19        2.91        6.87      5.33 o 
   2   4  19      167.38      205.09     18.78 o 
  -4   5  19        0.42        8.44      6.75 o 
  -3   5  19       19.53       22.08      9.08 o 
  -2   5  19       67.98       80.32     16.97 o 
  -1   5  19       32.22       30.72      6.74 o 
   0   5  19       89.08      104.78     16.22 o 
   1   5  19       12.68       14.38      6.74 o 
   2   5  19        0.95        7.73      7.70 o 
  -3   6  19        8.64       15.10      5.15 o 
  -2   6  19       23.83       26.70     13.40 o 
  -1   6  19        4.30        3.16      5.24 o 
   0   6  19       34.97       26.70      6.28 o 
   1   6  19       11.03       16.65      4.92 o 
  -2   7  19        3.73        5.14      6.74 o 
  -1   7  19       13.52        6.92      9.74 o 
   0   7  19        4.16       13.43      6.41 o 
  -4   0  20        2.13        9.92     14.28 o 
  -3   0  20       33.44       57.52     15.50 o 
  -2   0  20       84.24       64.79     37.17 o 
  -1   0  20      102.55      107.28     17.25 o 
   0   0  20      341.36      401.97     24.08 o 
   1   0  20       18.34       34.69     15.65 o 
   2   0  20       90.39       91.39     16.43 o 
  -4   1  20        7.98       16.88      7.49 o 
  -3   1  20       74.92       51.04     20.14 o 
  -2   1  20      157.13      144.43     37.14 o 
  -1   1  20       22.33       25.81      7.97 o 
   0   1  20       29.10       15.32      9.26 o 
   1   1  20      367.51      420.86     21.14 o 
   2   1  20       43.75       46.59     11.19 o 
  -4   2  20        4.74        7.58      3.01 o 
  -3   2  20       57.65       53.57     19.75 o 
  -2   2  20       41.14       45.74     10.32 o 
  -1   2  20       48.21       42.39     23.60 o 
   0   2  20       23.38       23.90      6.92 o 
   1   2  20        0.00        6.90      4.33 o 
  -4   3  20        0.00        5.96      6.27 o 
  -3   3  20       26.75       17.82      8.91 o 
  -2   3  20       75.03       86.55     14.57 o 
  -1   3  20        0.21        8.46      6.21 o 
   0   3  20       44.64       38.94     13.53 o 
   1   3  20        2.42       10.38     10.40 o 
  -3   4  20       36.32       41.61      8.71 o 
  -2   4  20       72.57       81.00     34.27 o 
  -1   4  20        1.36        1.85      6.79 o 
   0   4  20        0.01       13.09      6.89 o 
   1   4  20        0.58        3.12      4.38 o 
  -3   5  20        0.84       -5.54      5.54 o 
  -2   5  20       26.52       26.26     13.22 o 
  -1   5  20       82.52       66.22     32.79 o 
   0   5  20       23.32       26.05      7.99 o 
  -3   1  21       40.74       40.15     10.38 o 
  -2   1  21      173.39      194.77     39.46 o 
  -1   1  21        4.72        2.15      5.37 o 
   0   1  21      108.44      114.24     23.11 o 
  -3   2  21       18.43       17.56      5.30 o 
  -2   2  21       30.04       64.45     16.72 o 
  -1   2  21       85.26       66.40     26.74 o 
   0   2  21      107.86      106.87     18.96 o 
  -2   3  21        1.90       10.04      6.63 o 
  -1   3  21       17.77       24.07     13.49 o 
                                                 
